# Supplementary material for: UBE2J2 sensitizes the ERAD ubiquitination cascade to changes in membrane lipid saturation
Source: Nat Commun. 2025 Oct 9;16:8973. doi: 10.1038/s41467-025-64777-1 (PMC12511567; doi:10.1038/s41467-025-64777-1)
Supplement: Supplementary file 4 — Source Data [file 41467_2025_64777_MOESM4_ESM.xlsx]

## Sheet: Fig1b,c
		ImageID_1237								ImageID_1255
		Time (min)	ER-like				ER-like
			REP1	REP2	REP3		Mean
		0	0	0	0		0
		0.1	0.0513938	0.0528768	0.061002		0.0550909
		0.5	0.100459	0.0991115	0.104368		0.101313
		1	0.159851	0.16079	0.151555		0.157399
		5	0.411253	0.401958	0.361597		0.391603
		10	0.535679	0.5309	0.487455		0.518011
		Time (min)	Detergent									Detergent
			REP1	REP2	REP3	REP4	REP5	REP6	REP7			Mean	StDev
		0	0	0	0	0	0	0	0			0	0
		0.5	0.811656	0.811757	0.539845	0.608296	0.605348	0.68584	0.842295			0.700719	0.121394
		1	0.856229	0.849216	0.69334	0.735825	0.732576	0.775843	0.864522			0.786793	0.0697022
		5	0.904956	0.899619	0.870756	0.915287	0.908613	0.895733	0.90538			0.900049	0.0143466
		10	0.908988	0.913007	0.890691	0.929529	0.928176	0.911052	0.923332			0.914968	0.0135449

## Sheet: Fig1d,e
				ImageID_1401								ImageID_1400								ImageID_1442
				Modified fraction							Time (min)	Complex ER-like				Complex ER-like
			Time (min)	Minimal ER-like				Minimal ER-like				REP1	REP2			Mean
				REP1	REP2	REP3		Mean			0	0	0			0
			0	0.0319084	0.0517065	0.0366025		0.0400725			0.5	0.40418	0.47712			0.44065
			0.1	0.430563	0.447495	0.431417		0.436492			1	0.43504	0.49005			0.462545
			0.5	0.47083	0.483847	0.466628		0.473768			5	0.49004	0.52809			0.509065
			1	0.484557	0.502684	0.480203		0.489148			10	0.50716	0.53974			0.52345
			5	0.528537	0.561704	0.532947		0.541063
			10	0.541053	0.565582	0.546237		0.550957
				Detergent				Detergent
			Time (min)	REP1	REP2	REP3		Mean
			0	0	0	0		0
			0.1	0.708353	0.712489	0.70271		0.707851
			0.5	0.748267	0.746097	0.736095		0.743486
			1	0.748434	0.74917	0.746714		0.748106
			5	0.759168	0.76242	0.761361		0.760983
			10	0.747947	0.753744	0.756305		0.752665

## Sheet: Fig2a,b
					ImageID_1211
				Time (min)	10% SFAs									10% SFAs
					REP1	REP2	REP3	REP4	REP5	REP6	REP7			Mean	StDev
				0	0	0	0	0	0	0	0			0	0
				0.1	0.0265515	0.0437128	0.0374701	0.0425558	0.0448108	0.0412881	0.0383464			0.0392479	0.00620694
				0.5	0.0536013	0.0788941	0.0796645	0.0700591	0.0848441	0.0828171	0.0785212			0.0754859	0.0107083
				1	0.0835469	0.119912	0.134199	0.106722	0.12206	0.130483	0.121793			0.11696	0.0171241
				5	0.27388	0.327753	0.341579	0.328028	0.288245	0.327483	0.307839			0.313544	0.024623
				10	0.385607	0.441761	0.460909	0.448458	0.368134	0.416459	0.388838			0.415738	0.0357918
				Time (min)	50% SFAs									50% SFAs
					REP1	REP2	REP3							Mean
				0	0	0	0							0
				0.1	0.32556	0.29652	0.29112							0.3044
				0.5	0.36914	0.3347	0.33864							0.347493
				1	0.3947	0.36378	0.3745							0.37766
				5	0.53724	0.50041	0.51973							0.519127
				10	0.61208	0.57784	0.59067							0.59353
				Time (min)	60% SFAs									60% SFAs
					REP1	REP2	REP3	REP4	REP5	REP6	REP7	REP8	REP9	Mean	StDev
				0	0	0	0	0	0	0	0	0	0	0	0
				0.1	0.293344	0.375114	0.375956	0.358534	0.331232	0.198361				0.32209	0.0682058
				0.5	0.331242	0.398747	0.397762	0.381405	0.366466	0.231065	0.462706	0.427018	0.396975	0.377043	0.0658325
				1	0.366465	0.423359	0.422267	0.406984	0.396813	0.250981	0.48968	0.450045	0.418375	0.402774	0.0663768
				5	0.51725	0.543575	0.541789	0.531968	0.531048	0.361966	0.612235	0.556383	0.546933	0.527016	0.0674458
				10	0.604562	0.622409	0.616693	0.599525	0.614017	0.428102	0.672525	0.614938	0.630265	0.600337	0.0679571

## Sheet: Fig2c,d
		60% SFAs		10% SFAs				Nonlinear Curve Fit									Independent Variable	consecutive6_rev_T (User) Fit of Sheet1 B"60"	Independent Variable	Regular Residual of Sheet1 B"60"	Regular Residual of Sheet1 B"60"	Fitted Y	Regular Residual of Sheet1 B"60"	Regular Residual of Sheet1 B"60"	Percentiles	Reference X	Reference Line	Independent Variable	consecutive6_rev_T (User) Fit of Sheet1 D"10"	Independent Variable	Regular Residual of Sheet1 D"10"	Regular Residual of Sheet1 D"10"	Fitted Y	Regular Residual of Sheet1 D"10"	Regular Residual of Sheet1 D"10"	Percentiles	Reference X	Reference Line
		Time (s)	fraction modified	Time (s)	fraction modified			Number of Parameters	4																	mu = 0.001647	sigma = 0.026438										mu = -0.000997	sigma = 0.050931
		0.005	0	0.04	0			Number of Derived Parameters	0								Fit Curve of 60											Fit Curve of 10
		0.01	0.0339	0.32	0.03529			Number of Datasets	2								Fitted Curves Plot				Histogram of the Residual Plot	Residual vs. Predicted Values Plot		Normal Probability Plot of Residuals				Fitted Curves Plot				Histogram of the Residual Plot	Residual vs. Predicted Values Plot		Normal Probability Plot of Residuals
		0.02	0.07762	2.56	0.03361			Equation	k2*k3*T*(1/(k2*k3) - (k1^2*(-exp(x*(-1/2*sqrt((k1 + k2 + k3)^2 - 4*k2*k3) - k1/2 - k2/2 - k3/2))) + k1^2*exp(x*(1/2*sqrt((k1 + k2 + k3)^2 - 4*k2*k3) - k1/2 - k2/2 - k3/2)) -k2^2*exp(x*(-1/2*sqrt((k1 + k2 + k3)^2 - 4*k2*k3) - k1/2 - k2/2 - k3/2)) + k2^2*exp(x*(1/2*sqrt((k1 + k2 + k3)^2 - 4*k2*k3) - k1/2 - k2/2 - k3/2)) - 2*k1*k2*exp(x*(-1/2*sqrt((k1 + k2 + k3)^2 - 4*k2*k3) - k1/2 - k2/2 - k3/2)) +…								0.001	0.00322	0.005	-0.01578	-0.01578	0.01578	-0.01578	-0.01578	27.2926	-0.06565	0.54585	0.001	0.000459403	0.04	-0.01507	-0.01507	0.01507	-0.01507	-0.01507	34.8889	-0.13032	0.55556
		0.04	0.12986	5.12	0.03161			Report Status	New Analysis Report								0.005	0.01578	0.01	0.00315	0.00315	0.03075	0.00315	0.00315	48.2533	0.06894	99.4541	0.04	0.01507	0.32	-0.00711	-0.00711	0.0424	-0.00711	-0.00711	49.1111	0.12833	99.4444
		0.08	0.1896	20.48	0.04372			Multi-Data Fit Mode	Global Fit								0.01	0.03075	0.02	0.0192	0.0192	0.05842	0.0192	0.0192	83.1878			0.051	0.01822	2.56	-0.01197	-0.01197	0.04559	-0.01197	-0.01197	43.7778
		0.16	0.22986	40.96	0.0495			Data Filter	No								0.02	0.05842	0.04	0.02413	0.02413	0.10573	0.02413	0.02413	86.6812			0.101	0.02871	5.12	-0.01592	-0.01592	0.04752	-0.01592	-0.01592	31.3333
		0.32	0.27083	81.92	0.06399												0.04	0.10573	0.08	0.01453	0.01453	0.17508	0.01453	0.01453	72.7074			0.15101	0.03491	20.48	-0.0153	-0.0153	0.05903	-0.0153	-0.0153	33.1111
		0.64	0.29577	180	0.10467			Report									0.051	0.12781	0.16	-0.02053	-0.02053	0.25039	-0.02053	-0.02053	22.0524			0.20101	0.03858	40.96	-0.02457	-0.02457	0.07407	-0.02457	-0.02457	24.2222
		1.28	0.30645	300	0.1725					Value	Standard Error	t-Value	Prob>|t|	Dependency			0.08	0.17508	0.32	-0.02593	-0.02593	0.29676	-0.02593	-0.02593	15.0655			0.25101	0.04076	81.92	-0.0392	-0.0392	0.10319	-0.0392	-0.0392	17.1111
		2.56	0.31601	480	0.2132			60	k1	0.00155	0.000110023	14.1051	--	0.69948			0.101	0.20133	0.64	-0.01129	-0.01129	0.30706	-0.01129	-0.01129	30.786			0.30101	0.04206	180	-0.06324	-0.06324	0.16791	-0.06324	-0.06324	11.7778
		10.24	0.33909	600	0.25756			60	k2*	0.00108	5.04836e-05	21.3277	--	0.74673			0.15101	0.24474	1.28	-0.00128	-0.00128	0.30773	-0.00128	-0.00128	41.2664			0.32	0.0424	300	-0.06585	-0.06585	0.23835	-0.06585	-0.06585	10
		40.96	0.3508	0.04	0.00283			60	k3*	10.5463	1.45254	7.26059	--	0.13615			0.16	0.25039	2.56	0.00767	0.00767	0.30834	0.00767	0.00767	62.2271			0.35102	0.04284	480	-0.11516	-0.11516	0.32836	-0.11516	-0.11516	2.88889
		0.005	0.019	0.32	0.0405			60	T*	0.75	0	--	--	0			0.20101	0.27036	10.24	0.02712	0.02712	0.31197	0.02712	0.02712	90.1747			0.40102	0.04332	600	-0.12183	-0.12183	0.37939	-0.12183	-0.12183	1.11111
		0.01	0.03358	2.56	0.03317			10	k1	0.01736	0.00381	4.55151	1.39158e-05	0.46477			0.25101	0.28549	40.96	0.02457	0.02457	0.32622	0.02457	0.02457	88.4279			0.45102	0.04362	0.04	-0.01225	-0.01225	0.01507	-0.01225	-0.01225	42
		0.02	0.08211	5.12	0.04302			10	k2*	0.00108	5.04836e-05	21.3277	1.06747e-40	0.74673			0.30101	0.29443	0.005	0.00322	0.00322	0.01578	0.00322	0.00322	50			0.50102	0.04381	0.32	-0.00191	-0.00191	0.0424	-0.00191	-0.00191	58
		0.04	0.1127	20.48	0.04585			10	k3*	10.5463	1.45254	7.26059	6.03343e-11	0.13615			0.32	0.29676	0.01	0.00283	0.00283	0.03075	0.00283	0.00283	44.7598			0.55103	0.04394	2.56	-0.01242	-0.01242	0.04559	-0.01242	-0.01242	40.2222
		0.08	0.1844	40.96	0.06115			10	T*	0.75	0	--	--	0			0.35102	0.29971	0.02	0.02369	0.02369	0.05842	0.02369	0.02369	84.9345			0.60103	0.04403	5.12	-0.0045	-0.0045	0.04752	-0.0045	-0.0045	52.6667
		0.16	0.22944	81.92	0.07407												0.40102	0.30284	0.04	0.00697	0.00697	0.10573	0.00697	0.00697	60.4804			0.65103	0.0441	20.48	-0.01318	-0.01318	0.05903	-0.01318	-0.01318	36.6667
		0.32	0.26907	180	0.14324			Reduced Chi-sqr = 0.00166992577529									0.45102	0.3047	0.08	0.00933	0.00933	0.17508	0.00933	0.00933	63.9738			0.70103	0.04415	40.96	-0.01292	-0.01292	0.07407	-0.01292	-0.01292	38.4444
		0.64	0.28421	300	0.19603			COD(R^2) = 0.93171311388428									0.50102	0.3058	0.16	-0.02095	-0.02095	0.25039	-0.02095	-0.02095	20.3057			0.75104	0.0442	81.92	-0.02911	-0.02911	0.10319	-0.02911	-0.02911	18.8889
		1.28	0.29536	480	0.24943			Iterations Performed = 3									0.55103	0.30646	0.32	-0.0277	-0.0277	0.29676	-0.0277	-0.0277	9.82533			0.80104	0.04425	180	-0.02467	-0.02467	0.16791	-0.02467	-0.02467	22.4444
		2.56	0.31222	600	0.284			Total Iterations in Session = 16									0.60103	0.30686	0.64	-0.02285	-0.02285	0.30706	-0.02285	-0.02285	18.5589			0.85104	0.04429	300	-0.04232	-0.04232	0.23835	-0.04232	-0.04232	15.3333
		10.24	0.344	0.04	0.01105			Fit converged. Chi-Sqr tolerance value of 1E-9 was reached.									0.64	0.30706	1.28	-0.01237	-0.01237	0.30773	-0.01237	-0.01237	29.0393			0.90104	0.04433	480	-0.07893	-0.07893	0.32836	-0.07893	-0.07893	8.22222
		0.005	0.01862	0.32	0.03596			Some parameter values were fixed (T).									0.65103	0.30711	2.56	0.00388	0.00388	0.30834	0.00388	0.00388	55.2402			0.95105	0.04437	600	-0.09538	-0.09538	0.37939	-0.09538	-0.09538	6.44444
		0.01	0.02651	2.56	0.02848			Standard Error was scaled with square root of reduced Chi-Sqr.									0.70103	0.30726	10.24	0.03203	0.03203	0.31197	0.03203	0.03203	93.6681			1.00105	0.04441	0.04	-0.00402	-0.00402	0.01507	-0.00402	-0.00402	54.4444
		0.02	0.07222	5.12	0.04			*: Shared Parameter									0.75104	0.30736	0.005	0.00284	0.00284	0.01578	0.00284	0.00284	46.5065			1.05105	0.04444	0.32	-0.00645	-0.00645	0.0424	-0.00645	-0.00645	50.8889
		0.04	0.1092	20.48	0.0421												0.80104	0.30743	0.01	-0.00424	-0.00424	0.03075	-0.00424	-0.00424	34.2795			1.10105	0.04448	2.56	-0.01711	-0.01711	0.04559	-0.01711	-0.01711	27.7778
		0.08	0.18591	40.96	0.05299												0.85104	0.30748	0.02	0.0138	0.0138	0.05842	0.0138	0.0138	69.214			1.15106	0.04452	5.12	-0.00752	-0.00752	0.04752	-0.00752	-0.00752	47.3333
		0.16	0.22672	81.92	0.07438												0.90104	0.30752	0.04	0.00347	0.00347	0.10573	0.00347	0.00347	51.7467			1.20106	0.04456	20.48	-0.01692	-0.01692	0.05903	-0.01692	-0.01692	29.5556
		0.32	0.26955	180	0.16563												0.95105	0.30756	0.08	0.01083	0.01083	0.17508	0.01083	0.01083	67.4673			1.25106	0.0446	40.96	-0.02108	-0.02108	0.07407	-0.02108	-0.02108	26
		0.64	0.28694	300	0.19493												1.00105	0.30759	0.16	-0.02367	-0.02367	0.25039	-0.02367	-0.02367	16.8122			1.30106	0.04463	81.92	-0.0288	-0.0288	0.10319	-0.0288	-0.0288	20.6667
		1.28	0.30394	600	0.26793												1.05105	0.30761	0.32	-0.02722	-0.02722	0.29676	-0.02722	-0.02722	13.3188			1.35107	0.04467	180	-0.00228	-0.00228	0.16791	-0.00228	-0.00228	56.2222
		2.56	0.32426	30	0.07966												1.10105	0.30764	0.64	-0.02013	-0.02013	0.30706	-0.02013	-0.02013	25.5459			1.40107	0.04471	300	-0.04343	-0.04343	0.23835	-0.04343	-0.04343	13.5556
		30	0.26799	60	0.1342												1.15106	0.30766	1.28	-0.00378	-0.00378	0.30773	-0.00378	-0.00378	37.7729			1.45107	0.04475	600	-0.11146	-0.11146	0.37939	-0.11146	-0.11146	4.66667
		60	0.29308	300	0.34158												1.20106	0.30769	2.56	0.01592	0.01592	0.30834	0.01592	0.01592	79.6943			1.50107	0.04479	30	0.0136	0.0136	0.06606	0.0136	0.0136	66.8889
		300	0.42886	600	0.46091												1.25106	0.30771	30	-0.0532	-0.0532	0.32119	-0.0532	-0.0532	1.0917			1.55108	0.04482	60	0.04643	0.04643	0.08777	0.04643	0.04643	82.8889
		600	0.49767	30	0.07006												1.28	0.30773	60	-0.04174	-0.04174	0.33482	-0.04174	-0.04174	4.58515			1.60108	0.04486	300	0.10323	0.10323	0.23835	0.10323	0.10323	98.8889
		30	0.2939	60	0.10672												1.30106	0.30774	300	-0.000488094	-0.000488094	0.42935	-0.000488094	-0.000488094	43.0131			1.65108	0.0449	600	0.08152	0.08152	0.37939	0.08152	0.08152	91.7778
		60	0.33088	300	0.32803												1.35107	0.30776	600	-0.02018	-0.02018	0.51785	-0.02018	-0.02018	23.7991			1.70108	0.04494	30	0.004	0.004	0.06606	0.004	0.004	59.7778
		300	0.47182	600	0.44846												1.40107	0.30779	30	-0.0273	-0.0273	0.32119	-0.0273	-0.0273	11.5721			1.75109	0.04498	60	0.01896	0.01896	0.08777	0.01896	0.01896	72.2222
		600	0.53478	30	0.07889												1.45107	0.30781	60	-0.00394	-0.00394	0.33482	-0.00394	-0.00394	36.0262			1.80109	0.04501	300	0.08968	0.08968	0.23835	0.08968	0.08968	97.1111
		30	0.33124	60	0.11991												1.50107	0.30783	300	0.04247	0.04247	0.42935	0.04247	0.04247	95.4149			1.85109	0.04505	600	0.06907	0.06907	0.37939	0.06907	0.06907	88.2222
		60	0.36646	300	0.32775												1.55108	0.30786	600	0.01693	0.01693	0.51785	0.01693	0.01693	81.4411			1.90109	0.04509	30	0.01283	0.01283	0.06606	0.01283	0.01283	65.1111
		300	0.51725	600	0.44176												1.60108	0.30788	30	0.01005	0.01005	0.32119	0.01005	0.01005	65.7205			1.9511	0.04513	60	0.03215	0.03215	0.08777	0.03215	0.03215	74
		600	0.60456	30	0.08484			Statistics									1.65108	0.3079	60	0.03164	0.03164	0.33482	0.03164	0.03164	91.9214			2.0011	0.04516	300	0.0894	0.0894	0.23835	0.0894	0.0894	95.3333
		30	0.3275	60	0.12206				60	10	Global						1.70108	0.30793	300	0.0879	0.0879	0.42935	0.0879	0.0879	98.9083			2.0511	0.0452	600	0.06237	0.06237	0.37939	0.06237	0.06237	86.4444
		60	0.34984	300	0.28825			Number of Points			113						1.75109	0.30795	600	0.08671	0.08671	0.51785	0.08671	0.08671	97.1616			2.1011	0.04524	30	0.01878	0.01878	0.06606	0.01878	0.01878	70.4444
		300	0.44417	600	0.36813			Degrees of Freedom			109						1.80109	0.30798	30	0.00631	0.00631	0.32119	0.00631	0.00631	58.7336			2.15111	0.04528	60	0.03429	0.03429	0.08777	0.03429	0.03429	77.5556
		600	0.48648	30	0.08282			Reduced Chi-Sqr			0.00167						1.85109	0.308	60	0.01502	0.01502	0.33482	0.01502	0.01502	76.2009			2.20111	0.04532	300	0.04989	0.04989	0.23835	0.04989	0.04989	84.6667
		30	0.32526	60	0.13048			Residual Sum of Squares	0.0393	0.14273	0.18202						1.90109	0.30802	300	0.01481	0.01481	0.42935	0.01481	0.01481	74.4541			2.25111	0.04535	600	-0.01125	-0.01125	0.37939	-0.01125	-0.01125	45.5556
		60	0.34863	300	0.32748			R-Square (COD)	0.96774	0.85445	0.93171						1.9511	0.30805	600	-0.03137	-0.03137	0.51785	-0.03137	-0.03137	8.0786			2.30111	0.04539	30	0.01676	0.01676	0.06606	0.01676	0.01676	68.6667
		300	0.44454	600	0.41646			Adj. R-Square			0.92983						2.0011	0.30807	30	0.00406	0.00406	0.32119	0.00406	0.00406	56.9869			2.35112	0.04543	60	0.04272	0.04272	0.08777	0.04272	0.04272	81.1111
		600	0.48439	30	0.07852			Fit Status	Succeeded(100)	Succeeded(100)	Succeeded(100)						2.0511	0.30809	60	0.01381	0.01381	0.33482	0.01381	0.01381	70.9607			2.40112	0.04547	300	0.08913	0.08913	0.23835	0.08913	0.08913	93.5556
		30	0.31408	60	0.12179												2.1011	0.30812	300	0.01519	0.01519	0.42935	0.01519	0.01519	77.9476			2.45112	0.04551	600	0.03707	0.03707	0.37939	0.03707	0.03707	79.3333
		60	0.33242	300	0.30784												2.15111	0.30814	600	-0.03346	-0.03346	0.51785	-0.03346	-0.03346	6.33188			2.50112	0.04554	30	0.01246	0.01246	0.06606	0.01246	0.01246	63.3333
		300	0.43304	600	0.38884												2.20111	0.30817	30	-0.00712	-0.00712	0.32119	-0.00712	-0.00712	32.5328			2.55112	0.04558	60	0.03403	0.03403	0.08777	0.03403	0.03403	75.7778
		600	0.47287														2.25111	0.30819	60	-0.0024	-0.0024	0.33482	-0.0024	-0.0024	39.5196			2.56	0.04559	300	0.06949	0.06949	0.23835	0.06949	0.06949	90
																	2.30111	0.30821	300	0.00369	0.00369	0.42935	0.00369	0.00369	53.4935			2.60113	0.04562	600	0.00945	0.00945	0.37939	0.00945	0.00945	61.5556
		indicates data from Fig. 2b															2.35112	0.30824	600	-0.04498	-0.04498	0.51785	-0.04498	-0.04498	2.83843			2.65113	0.04566
																	2.40112	0.30826										2.70113	0.04569
																	2.45112	0.30829										2.75113	0.04573
																	2.50112	0.30831										2.80114	0.04577
																	2.55112	0.30833										2.85114	0.04581
																	2.56	0.30834										2.90114	0.04585
																	2.60113	0.30836										2.95114	0.04588
																	2.65113	0.30838										3.00115	0.04592
																	2.70113	0.3084										3.05115	0.04596
																	2.75113	0.30843										3.10115	0.046
																	2.80114	0.30845										3.15115	0.04604
																	2.85114	0.30848										3.20116	0.04607
																	2.90114	0.3085										3.25116	0.04611
																	2.95114	0.30852										3.30116	0.04615
																	3.00115	0.30855										3.35116	0.04619
																	3.05115	0.30857										3.40117	0.04622
																	3.10115	0.30859										3.45117	0.04626
																	3.15115	0.30862										3.50117	0.0463
																	3.20116	0.30864										3.55117	0.04634
																	3.25116	0.30867										3.60118	0.04638
																	3.30116	0.30869										3.65118	0.04641
																	3.35116	0.30871										3.70118	0.04645
																	3.40117	0.30874										3.75118	0.04649
																	3.45117	0.30876										3.80119	0.04653
																	3.50117	0.30878										3.85119	0.04656
																	3.55117	0.30881										3.90119	0.0466
																	3.60118	0.30883										3.95119	0.04664
																	3.65118	0.30886										4.0012	0.04668
																	3.70118	0.30888										4.0512	0.04672
																	3.75118	0.3089										4.1012	0.04675
																	3.80119	0.30893										4.1512	0.04679
																	3.85119	0.30895										4.20121	0.04683
																	3.90119	0.30897										4.25121	0.04687
																	3.95119	0.309										4.30121	0.04691
																	4.0012	0.30902										4.35121	0.04694
																	4.0512	0.30905										4.40122	0.04698
																	4.1012	0.30907										4.45122	0.04702
																	4.1512	0.30909										4.50122	0.04706
																	4.20121	0.30912										4.55122	0.04709
																	4.25121	0.30914										4.60123	0.04713
																	4.30121	0.30916										4.65123	0.04717
																	4.35121	0.30919										4.70123	0.04721
																	4.40122	0.30921										4.75123	0.04725
																	4.45122	0.30924										4.80124	0.04728
																	4.50122	0.30926										4.85124	0.04732
																	4.55122	0.30928										4.90124	0.04736
																	4.60123	0.30931										4.95124	0.0474
																	4.65123	0.30933										5.00125	0.04743
																	4.70123	0.30935										5.05125	0.04747
																	4.75123	0.30938										5.10125	0.04751
																	4.80124	0.3094										5.12	0.04752
																	4.85124	0.30942										5.15125	0.04755
																	4.90124	0.30945										5.20125	0.04759
																	4.95124	0.30947										5.25126	0.04762
																	5.00125	0.3095										5.30126	0.04766
																	5.05125	0.30952										5.35126	0.0477
																	5.10125	0.30954										5.40126	0.04774
																	5.15125	0.30957										5.45127	0.04777
																	5.20125	0.30959										5.50127	0.04781
																	5.25126	0.30961										5.55127	0.04785
																	5.30126	0.30964										5.60127	0.04789
																	5.35126	0.30966										5.65128	0.04792
																	5.40126	0.30969										5.70128	0.04796
																	5.45127	0.30971										5.75128	0.048
																	5.50127	0.30973										5.80128	0.04804
																	5.55127	0.30976										5.85129	0.04808
																	5.60127	0.30978										5.90129	0.04811
																	5.65128	0.3098										5.95129	0.04815
																	5.70128	0.30983										6.00129	0.04819
																	5.75128	0.30985										6.0513	0.04823
																	5.80128	0.30988										6.1013	0.04826
																	5.85129	0.3099										6.1513	0.0483
																	5.90129	0.30992										6.2013	0.04834
																	5.95129	0.30995										6.25131	0.04838
																	6.00129	0.30997										6.30131	0.04842
																	6.0513	0.30999										6.35131	0.04845
																	6.1013	0.31002										6.40131	0.04849
																	6.1513	0.31004										6.45132	0.04853
																	6.2013	0.31006										6.50132	0.04857
																	6.25131	0.31009										6.55132	0.0486
																	6.30131	0.31011										6.60132	0.04864
																	6.35131	0.31014										6.65133	0.04868
																	6.40131	0.31016										6.70133	0.04872
																	6.45132	0.31018										6.75133	0.04875
																	6.50132	0.31021										6.80133	0.04879
																	6.55132	0.31023										6.85134	0.04883
																	6.60132	0.31025										6.90134	0.04887
																	6.65133	0.31028										6.95134	0.04891
																	6.70133	0.3103										7.00134	0.04894
																	6.75133	0.31033										7.05135	0.04898
																	6.80133	0.31035										7.10135	0.04902
																	6.85134	0.31037										7.15135	0.04906
																	6.90134	0.3104										7.20135	0.04909
																	6.95134	0.31042										7.25136	0.04913
																	7.00134	0.31044										7.30136	0.04917
																	7.05135	0.31047										7.35136	0.04921
																	7.10135	0.31049										7.40136	0.04924
																	7.15135	0.31051										7.45137	0.04928
																	7.20135	0.31054										7.50137	0.04932
																	7.25136	0.31056										7.55137	0.04936
																	7.30136	0.31059										7.60137	0.04939
																	7.35136	0.31061										7.65137	0.04943
																	7.40136	0.31063										7.70138	0.04947
																	7.45137	0.31066										7.75138	0.04951
																	7.50137	0.31068										7.80138	0.04955
																	7.55137	0.3107										7.85138	0.04958
																	7.60137	0.31073										7.90139	0.04962
																	7.65137	0.31075										7.95139	0.04966
																	7.70138	0.31077										8.00139	0.0497
																	7.75138	0.3108										8.05139	0.04973
																	7.80138	0.31082										8.1014	0.04977
																	7.85138	0.31085										8.1514	0.04981
																	7.90139	0.31087										8.2014	0.04985
																	7.95139	0.31089										8.2514	0.04988
																	8.00139	0.31092										8.30141	0.04992
																	8.05139	0.31094										8.35141	0.04996
																	8.1014	0.31096										8.40141	0.05
																	8.1514	0.31099										8.45141	0.05003
																	8.2014	0.31101										8.50142	0.05007
																	8.2514	0.31103										8.55142	0.05011
																	8.30141	0.31106										8.60142	0.05015
																	8.35141	0.31108										8.65142	0.05019
																	8.40141	0.31111										8.70143	0.05022
																	8.45141	0.31113										8.75143	0.05026
																	8.50142	0.31115										8.80143	0.0503
																	8.55142	0.31118										8.85143	0.05034
																	8.60142	0.3112										8.90144	0.05037
																	8.65142	0.31122										8.95144	0.05041
																	8.70143	0.31125										9.00144	0.05045
																	8.75143	0.31127										9.05144	0.05049
																	8.80143	0.31129										9.10145	0.05052
																	8.85143	0.31132										9.15145	0.05056
																	8.90144	0.31134										9.20145	0.0506
																	8.95144	0.31137										9.25145	0.05064
																	9.00144	0.31139										9.30146	0.05067
																	9.05144	0.31141										9.35146	0.05071
																	9.10145	0.31144										9.40146	0.05075
																	9.15145	0.31146										9.45146	0.05079
																	9.20145	0.31148										9.50147	0.05082
																	9.25145	0.31151										9.55147	0.05086
																	9.30146	0.31153										9.60147	0.0509
																	9.35146	0.31155										9.65147	0.05094
																	9.40146	0.31158										9.70148	0.05097
																	9.45146	0.3116										9.75148	0.05101
																	9.50147	0.31162										9.80148	0.05105
																	9.55147	0.31165										9.85148	0.05109
																	9.60147	0.31167										9.90149	0.05112
																	9.65147	0.3117										9.95149	0.05116
																	9.70148	0.31172										10.0015	0.0512
																	9.75148	0.31174										10.0515	0.05124
																	9.80148	0.31177										10.1015	0.05128
																	9.85148	0.31179										10.1515	0.05131
																	9.90149	0.31181										10.2015	0.05135
																	9.95149	0.31184										10.2515	0.05139
																	10.0015	0.31186										10.3015	0.05143
																	10.0515	0.31188										10.3515	0.05146
																	10.1015	0.31191										10.4015	0.0515
																	10.1515	0.31193										10.4515	0.05154
																	10.2015	0.31196										10.5015	0.05158
																	10.24	0.31197										10.5515	0.05161
																	10.2515	0.31198										10.6015	0.05165
																	10.3015	0.312										10.6515	0.05169
																	10.3515	0.31203										10.7015	0.05173
																	10.4015	0.31205										10.7515	0.05176
																	10.4515	0.31207										10.8015	0.0518
																	10.5015	0.3121										10.8515	0.05184
																	10.5515	0.31212										10.9015	0.05188
																	10.6015	0.31214										10.9515	0.05191
																	10.6515	0.31217										11.0015	0.05195
																	10.7015	0.31219										11.0515	0.05199
																	10.7515	0.31221										11.1015	0.05203
																	10.8015	0.31224										11.1516	0.05206
																	10.8515	0.31226										11.2015	0.0521
																	10.9015	0.31229										11.2515	0.05214
																	10.9515	0.31231										11.3016	0.05218
																	11.0015	0.31233										11.3516	0.05221
																	11.0515	0.31236										11.4016	0.05225
																	11.1015	0.31238										11.4516	0.05229
																	11.1516	0.3124										11.5016	0.05233
																	11.2015	0.31243										11.5516	0.05236
																	11.2515	0.31245										11.6016	0.0524
																	11.3016	0.31247										11.6516	0.05244
																	11.3516	0.3125										11.7016	0.05248
																	11.4016	0.31252										11.7516	0.05251
																	11.4516	0.31254										11.8016	0.05255
																	11.5016	0.31257										11.8516	0.05259
																	11.5516	0.31259										11.9016	0.05263
																	11.6016	0.31261										11.9516	0.05266
																	11.6516	0.31264										12.0016	0.0527
																	11.7016	0.31266										12.0516	0.05274
																	11.7516	0.31269										12.1016	0.05278
																	11.8016	0.31271										12.1516	0.05281
																	11.8516	0.31273										12.2016	0.05285
																	11.9016	0.31276										12.2516	0.05289
																	11.9516	0.31278										12.3016	0.05293
																	12.0016	0.3128										12.3516	0.05296
																	12.0516	0.31283										12.4016	0.053
																	12.1016	0.31285										12.4516	0.05304
																	12.1516	0.31287										12.5016	0.05308
																	12.2016	0.3129										12.5516	0.05311
																	12.2516	0.31292										12.6016	0.05315
																	12.3016	0.31294										12.6516	0.05319
																	12.3516	0.31297										12.7016	0.05323
																	12.4016	0.31299										12.7516	0.05326
																	12.4516	0.31301										12.8016	0.0533
																	12.5016	0.31304										12.8516	0.05334
																	12.5516	0.31306										12.9016	0.05338
																	12.6016	0.31309										12.9516	0.05341
																	12.6516	0.31311										13.0016	0.05345
																	12.7016	0.31313										13.0516	0.05349
																	12.7516	0.31316										13.1016	0.05352
																	12.8016	0.31318										13.1516	0.05356
																	12.8516	0.3132										13.2017	0.0536
																	12.9016	0.31323										13.2516	0.05364
																	12.9516	0.31325										13.3017	0.05367
																	13.0016	0.31327										13.3516	0.05371
																	13.0516	0.3133										13.4017	0.05375
																	13.1016	0.31332										13.4517	0.05379
																	13.1516	0.31334										13.5017	0.05382
																	13.2017	0.31337										13.5517	0.05386
																	13.2516	0.31339										13.6017	0.0539
																	13.3017	0.31341										13.6517	0.05394
																	13.3516	0.31344										13.7017	0.05397
																	13.4017	0.31346										13.7517	0.05401
																	13.4517	0.31349										13.8017	0.05405
																	13.5017	0.31351										13.8517	0.05409
																	13.5517	0.31353										13.9017	0.05412
																	13.6017	0.31356										13.9517	0.05416
																	13.6517	0.31358										14.0017	0.0542
																	13.7017	0.3136										14.0517	0.05424
																	13.7517	0.31363										14.1017	0.05427
																	13.8017	0.31365										14.1517	0.05431
																	13.8517	0.31367										14.2017	0.05435
																	13.9017	0.3137										14.2517	0.05439
																	13.9517	0.31372										14.3017	0.05442
																	14.0017	0.31374										14.3517	0.05446
																	14.0517	0.31377										14.4017	0.0545
																	14.1017	0.31379										14.4517	0.05453
																	14.1517	0.31381										14.5017	0.05457
																	14.2017	0.31384										14.5517	0.05461
																	14.2517	0.31386										14.6017	0.05465
																	14.3017	0.31388										14.6517	0.05468
																	14.3517	0.31391										14.7017	0.05472
																	14.4017	0.31393										14.7517	0.05476
																	14.4517	0.31395										14.8017	0.0548
																	14.5017	0.31398										14.8517	0.05483
																	14.5517	0.314										14.9017	0.05487
																	14.6017	0.31403										14.9517	0.05491
																	14.6517	0.31405										15.0017	0.05495
																	14.7017	0.31407										15.0517	0.05498
																	14.7517	0.3141										15.1017	0.05502
																	14.8017	0.31412										15.1517	0.05506
																	14.8517	0.31414										15.2017	0.0551
																	14.9017	0.31417										15.2517	0.05513
																	14.9517	0.31419										15.3018	0.05517
																	15.0017	0.31421										15.3517	0.05521
																	15.0517	0.31424										15.4017	0.05524
																	15.1017	0.31426										15.4518	0.05528
																	15.1517	0.31428										15.5018	0.05532
																	15.2017	0.31431										15.5518	0.05536
																	15.2517	0.31433										15.6018	0.05539
																	15.3018	0.31435										15.6518	0.05543
																	15.3517	0.31438										15.7018	0.05547
																	15.4017	0.3144										15.7518	0.05551
																	15.4518	0.31442										15.8018	0.05554
																	15.5018	0.31445										15.8518	0.05558
																	15.5518	0.31447										15.9018	0.05562
																	15.6018	0.31449										15.9518	0.05566
																	15.6518	0.31452										16.0018	0.05569
																	15.7018	0.31454										16.0518	0.05573
																	15.7518	0.31456										16.1018	0.05577
																	15.8018	0.31459										16.1518	0.0558
																	15.8518	0.31461										16.2018	0.05584
																	15.9018	0.31464										16.2518	0.05588
																	15.9518	0.31466										16.3018	0.05592
																	16.0018	0.31468										16.3518	0.05595
																	16.0518	0.31471										16.4018	0.05599
																	16.1018	0.31473										16.4518	0.05603
																	16.1518	0.31475										16.5018	0.05607
																	16.2018	0.31478										16.5518	0.0561
																	16.2518	0.3148										16.6018	0.05614
																	16.3018	0.31482										16.6518	0.05618
																	16.3518	0.31485										16.7018	0.05622
																	16.4018	0.31487										16.7518	0.05625
																	16.4518	0.31489										16.8018	0.05629
																	16.5018	0.31492										16.8518	0.05633
																	16.5518	0.31494										16.9018	0.05636
																	16.6018	0.31496										16.9518	0.0564
																	16.6518	0.31499										17.0018	0.05644
																	16.7018	0.31501										17.0518	0.05648
																	16.7518	0.31503										17.1018	0.05651
																	16.8018	0.31506										17.1518	0.05655
																	16.8518	0.31508										17.2018	0.05659
																	16.9018	0.3151										17.2519	0.05663
																	16.9518	0.31513										17.3019	0.05666
																	17.0018	0.31515										17.3518	0.0567
																	17.0518	0.31517										17.4018	0.05674
																	17.1018	0.3152										17.4519	0.05677
																	17.1518	0.31522										17.5019	0.05681
																	17.2018	0.31524										17.5519	0.05685
																	17.2519	0.31527										17.6019	0.05689
																	17.3019	0.31529										17.6519	0.05692
																	17.3518	0.31531										17.7019	0.05696
																	17.4018	0.31534										17.7519	0.057
																	17.4519	0.31536										17.8019	0.05703
																	17.5019	0.31538										17.8519	0.05707
																	17.5519	0.31541										17.9019	0.05711
																	17.6019	0.31543										17.9519	0.05715
																	17.6519	0.31545										18.0019	0.05718
																	17.7019	0.31548										18.0519	0.05722
																	17.7519	0.3155										18.1019	0.05726
																	17.8019	0.31552										18.1519	0.0573
																	17.8519	0.31555										18.2019	0.05733
																	17.9019	0.31557										18.2519	0.05737
																	17.9519	0.31559										18.3019	0.05741
																	18.0019	0.31562										18.3519	0.05744
																	18.0519	0.31564										18.4019	0.05748
																	18.1019	0.31566										18.4519	0.05752
																	18.1519	0.31569										18.5019	0.05756
																	18.2019	0.31571										18.5519	0.05759
																	18.2519	0.31574										18.6019	0.05763
																	18.3019	0.31576										18.6519	0.05767
																	18.3519	0.31578										18.7019	0.05771
																	18.4019	0.31581										18.7519	0.05774
																	18.4519	0.31583										18.8019	0.05778
																	18.5019	0.31585										18.8519	0.05782
																	18.5519	0.31588										18.9019	0.05785
																	18.6019	0.3159										18.9519	0.05789
																	18.6519	0.31592										19.0019	0.05793
																	18.7019	0.31595										19.0519	0.05797
																	18.7519	0.31597										19.1019	0.058
																	18.8019	0.31599										19.1519	0.05804
																	18.8519	0.31602										19.2019	0.05808
																	18.9019	0.31604										19.2519	0.05811
																	18.9519	0.31606										19.302	0.05815
																	19.0019	0.31609										19.3519	0.05819
																	19.0519	0.31611										19.4019	0.05823
																	19.1019	0.31613										19.452	0.05826
																	19.1519	0.31616										19.502	0.0583
																	19.2019	0.31618										19.552	0.05834
																	19.2519	0.3162										19.602	0.05837
																	19.302	0.31623										19.652	0.05841
																	19.3519	0.31625										19.702	0.05845
																	19.4019	0.31627										19.752	0.05849
																	19.452	0.3163										19.802	0.05852
																	19.502	0.31632										19.852	0.05856
																	19.552	0.31634										19.902	0.0586
																	19.602	0.31637										19.952	0.05863
																	19.652	0.31639										20.002	0.05867
																	19.702	0.31641										20.052	0.05871
																	19.752	0.31644										20.102	0.05875
																	19.802	0.31646										20.152	0.05878
																	19.852	0.31648										20.202	0.05882
																	19.902	0.31651										20.252	0.05886
																	19.952	0.31653										20.302	0.05889
																	20.002	0.31655										20.352	0.05893
																	20.052	0.31658										20.402	0.05897
																	20.102	0.3166										20.452	0.05901
																	20.152	0.31662										20.48	0.05903
																	20.202	0.31665										20.502	0.05904
																	20.252	0.31667										20.552	0.05908
																	20.302	0.31669										20.602	0.05912
																	20.352	0.31672										20.652	0.05915
																	20.402	0.31674										20.702	0.05919
																	20.452	0.31676										20.752	0.05923
																	20.502	0.31679										20.802	0.05927
																	20.552	0.31681										20.852	0.0593
																	20.602	0.31683										20.902	0.05934
																	20.652	0.31686										20.952	0.05938
																	20.702	0.31688										21.002	0.05941
																	20.752	0.3169										21.052	0.05945
																	20.802	0.31693										21.102	0.05949
																	20.852	0.31695										21.152	0.05953
																	20.902	0.31697										21.202	0.05956
																	20.952	0.317										21.252	0.0596
																	21.002	0.31702										21.302	0.05964
																	21.052	0.31704										21.352	0.05967
																	21.102	0.31707										21.402	0.05971
																	21.152	0.31709										21.452	0.05975
																	21.202	0.31711										21.5021	0.05979
																	21.252	0.31714										21.5521	0.05982
																	21.302	0.31716										21.6021	0.05986
																	21.352	0.31718										21.6521	0.0599
																	21.402	0.31721										21.7021	0.05993
																	21.452	0.31723										21.7521	0.05997
																	21.5021	0.31725										21.8021	0.06001
																	21.5521	0.31728										21.8521	0.06005
																	21.6021	0.3173										21.9021	0.06008
																	21.6521	0.31732										21.9521	0.06012
																	21.7021	0.31735										22.0021	0.06016
																	21.7521	0.31737										22.0521	0.06019
																	21.8021	0.31739										22.1021	0.06023
																	21.8521	0.31741										22.1521	0.06027
																	21.9021	0.31744										22.2021	0.0603
																	21.9521	0.31746										22.2521	0.06034
																	22.0021	0.31748										22.3021	0.06038
																	22.0521	0.31751										22.3521	0.06042
																	22.1021	0.31753										22.4021	0.06045
																	22.1521	0.31755										22.4521	0.06049
																	22.2021	0.31758										22.5021	0.06053
																	22.2521	0.3176										22.5521	0.06056
																	22.3021	0.31762										22.6021	0.0606
																	22.3521	0.31765										22.6521	0.06064
																	22.4021	0.31767										22.7021	0.06068
																	22.4521	0.31769										22.7521	0.06071
																	22.5021	0.31772										22.8021	0.06075
																	22.5521	0.31774										22.8521	0.06079
																	22.6021	0.31776										22.9021	0.06082
																	22.6521	0.31779										22.9521	0.06086
																	22.7021	0.31781										23.0021	0.0609
																	22.7521	0.31783										23.0521	0.06093
																	22.8021	0.31786										23.1021	0.06097
																	22.8521	0.31788										23.1521	0.06101
																	22.9021	0.3179										23.2021	0.06105
																	22.9521	0.31793										23.2521	0.06108
																	23.0021	0.31795										23.3021	0.06112
																	23.0521	0.31797										23.3521	0.06116
																	23.1021	0.318										23.4021	0.06119
																	23.1521	0.31802										23.4521	0.06123
																	23.2021	0.31804										23.5022	0.06127
																	23.2521	0.31807										23.5522	0.06131
																	23.3021	0.31809										23.6022	0.06134
																	23.3521	0.31811										23.6522	0.06138
																	23.4021	0.31814										23.7022	0.06142
																	23.4521	0.31816										23.7522	0.06145
																	23.5022	0.31818										23.8022	0.06149
																	23.5522	0.31821										23.8522	0.06153
																	23.6022	0.31823										23.9022	0.06156
																	23.6522	0.31825										23.9522	0.0616
																	23.7022	0.31828										24.0022	0.06164
																	23.7522	0.3183										24.0522	0.06168
																	23.8022	0.31832										24.1022	0.06171
																	23.8522	0.31835										24.1522	0.06175
																	23.9022	0.31837										24.2022	0.06179
																	23.9522	0.31839										24.2522	0.06182
																	24.0022	0.31842										24.3022	0.06186
																	24.0522	0.31844										24.3522	0.0619
																	24.1022	0.31846										24.4022	0.06193
																	24.1522	0.31848										24.4522	0.06197
																	24.2022	0.31851										24.5022	0.06201
																	24.2522	0.31853										24.5522	0.06204
																	24.3022	0.31855										24.6022	0.06208
																	24.3522	0.31858										24.6522	0.06212
																	24.4022	0.3186										24.7022	0.06216
																	24.4522	0.31862										24.7522	0.06219
																	24.5022	0.31865										24.8022	0.06223
																	24.5522	0.31867										24.8522	0.06227
																	24.6022	0.31869										24.9022	0.0623
																	24.6522	0.31872										24.9522	0.06234
																	24.7022	0.31874										25.0022	0.06238
																	24.7522	0.31876										25.0522	0.06241
																	24.8022	0.31879										25.1022	0.06245
																	24.8522	0.31881										25.1522	0.06249
																	24.9022	0.31883										25.2022	0.06253
																	24.9522	0.31886										25.2522	0.06256
																	25.0022	0.31888										25.3022	0.0626
																	25.0522	0.3189										25.3522	0.06264
																	25.1022	0.31893										25.4022	0.06267
																	25.1522	0.31895										25.4522	0.06271
																	25.2022	0.31897										25.5023	0.06275
																	25.2522	0.319										25.5523	0.06278
																	25.3022	0.31902										25.6023	0.06282
																	25.3522	0.31904										25.6523	0.06286
																	25.4022	0.31907										25.7023	0.06289
																	25.4522	0.31909										25.7523	0.06293
																	25.5023	0.31911										25.8023	0.06297
																	25.5523	0.31913										25.8523	0.06301
																	25.6023	0.31916										25.9023	0.06304
																	25.6523	0.31918										25.9523	0.06308
																	25.7023	0.3192										26.0023	0.06312
																	25.7523	0.31923										26.0523	0.06315
																	25.8023	0.31925										26.1023	0.06319
																	25.8523	0.31927										26.1523	0.06323
																	25.9023	0.3193										26.2023	0.06326
																	25.9523	0.31932										26.2523	0.0633
																	26.0023	0.31934										26.3023	0.06334
																	26.0523	0.31937										26.3523	0.06337
																	26.1023	0.31939										26.4023	0.06341
																	26.1523	0.31941										26.4523	0.06345
																	26.2023	0.31944										26.5023	0.06349
																	26.2523	0.31946										26.5523	0.06352
																	26.3023	0.31948										26.6023	0.06356
																	26.3523	0.31951										26.6523	0.0636
																	26.4023	0.31953										26.7023	0.06363
																	26.4523	0.31955										26.7523	0.06367
																	26.5023	0.31958										26.8023	0.06371
																	26.5523	0.3196										26.8523	0.06374
																	26.6023	0.31962										26.9023	0.06378
																	26.6523	0.31964										26.9523	0.06382
																	26.7023	0.31967										27.0023	0.06385
																	26.7523	0.31969										27.0523	0.06389
																	26.8023	0.31971										27.1023	0.06393
																	26.8523	0.31974										27.1523	0.06397
																	26.9023	0.31976										27.2023	0.064
																	26.9523	0.31978										27.2523	0.06404
																	27.0023	0.31981										27.3023	0.06408
																	27.0523	0.31983										27.3523	0.06411
																	27.1023	0.31985										27.4023	0.06415
																	27.1523	0.31988										27.4523	0.06419
																	27.2023	0.3199										27.5023	0.06422
																	27.2523	0.31992										27.5524	0.06426
																	27.3023	0.31995										27.6024	0.0643
																	27.3523	0.31997										27.6523	0.06433
																	27.4023	0.31999										27.7024	0.06437
																	27.4523	0.32002										27.7524	0.06441
																	27.5023	0.32004										27.8024	0.06444
																	27.5524	0.32006										27.8524	0.06448
																	27.6024	0.32008										27.9024	0.06452
																	27.6523	0.32011										27.9524	0.06455
																	27.7024	0.32013										28.0024	0.06459
																	27.7524	0.32015										28.0524	0.06463
																	27.8024	0.32018										28.1024	0.06467
																	27.8524	0.3202										28.1524	0.0647
																	27.9024	0.32022										28.2024	0.06474
																	27.9524	0.32025										28.2524	0.06478
																	28.0024	0.32027										28.3024	0.06481
																	28.0524	0.32029										28.3524	0.06485
																	28.1024	0.32032										28.4024	0.06489
																	28.1524	0.32034										28.4524	0.06492
																	28.2024	0.32036										28.5024	0.06496
																	28.2524	0.32039										28.5524	0.065
																	28.3024	0.32041										28.6024	0.06503
																	28.3524	0.32043										28.6524	0.06507
																	28.4024	0.32045										28.7024	0.06511
																	28.4524	0.32048										28.7524	0.06514
																	28.5024	0.3205										28.8024	0.06518
																	28.5524	0.32052										28.8524	0.06522
																	28.6024	0.32055										28.9024	0.06525
																	28.6524	0.32057										28.9524	0.06529
																	28.7024	0.32059										29.0024	0.06533
																	28.7524	0.32062										29.0524	0.06536
																	28.8024	0.32064										29.1024	0.0654
																	28.8524	0.32066										29.1524	0.06544
																	28.9024	0.32069										29.2024	0.06548
																	28.9524	0.32071										29.2524	0.06551
																	29.0024	0.32073										29.3024	0.06555
																	29.0524	0.32076										29.3524	0.06559
																	29.1024	0.32078										29.4024	0.06562
																	29.1524	0.3208										29.4524	0.06566
																	29.2024	0.32082										29.5024	0.0657
																	29.2524	0.32085										29.5525	0.06573
																	29.3024	0.32087										29.6025	0.06577
																	29.3524	0.32089										29.6525	0.06581
																	29.4024	0.32092										29.7025	0.06584
																	29.4524	0.32094										29.7525	0.06588
																	29.5024	0.32096										29.8025	0.06592
																	29.5525	0.32099										29.8525	0.06595
																	29.6025	0.32101										29.9025	0.06599
																	29.6525	0.32103										29.9525	0.06603
																	29.7025	0.32106										30	0.06606
																	29.7525	0.32108										30.0025	0.06606
																	29.8025	0.3211										30.0525	0.0661
																	29.8525	0.32112										30.1025	0.06614
																	29.9025	0.32115										30.1525	0.06617
																	29.9525	0.32117										30.2025	0.06621
																	30	0.32119										30.2525	0.06625
																	30.0025	0.32119										30.3025	0.06628
																	30.0525	0.32122										30.3525	0.06632
																	30.1025	0.32124										30.4025	0.06636
																	30.1525	0.32126										30.4525	0.06639
																	30.2025	0.32129										30.5025	0.06643
																	30.2525	0.32131										30.5525	0.06647
																	30.3025	0.32133										30.6025	0.0665
																	30.3525	0.32136										30.6525	0.06654
																	30.4025	0.32138										30.7025	0.06658
																	30.4525	0.3214										30.7525	0.06661
																	30.5025	0.32142										30.8025	0.06665
																	30.5525	0.32145										30.8525	0.06669
																	30.6025	0.32147										30.9025	0.06673
																	30.6525	0.32149										30.9525	0.06676
																	30.7025	0.32152										31.0025	0.0668
																	30.7525	0.32154										31.0525	0.06684
																	30.8025	0.32156										31.1025	0.06687
																	30.8525	0.32159										31.1525	0.06691
																	30.9025	0.32161										31.2025	0.06695
																	30.9525	0.32163										31.2525	0.06698
																	31.0025	0.32166										31.3025	0.06702
																	31.0525	0.32168										31.3525	0.06706
																	31.1025	0.3217										31.4025	0.06709
																	31.1525	0.32172										31.4525	0.06713
																	31.2025	0.32175										31.5025	0.06717
																	31.2525	0.32177										31.5526	0.0672
																	31.3025	0.32179										31.6026	0.06724
																	31.3525	0.32182										31.6526	0.06728
																	31.4025	0.32184										31.7025	0.06731
																	31.4525	0.32186										31.7526	0.06735
																	31.5025	0.32189										31.8026	0.06739
																	31.5526	0.32191										31.8526	0.06742
																	31.6026	0.32193										31.9026	0.06746
																	31.6526	0.32196										31.9526	0.0675
																	31.7025	0.32198										32.0026	0.06753
																	31.7526	0.322										32.0526	0.06757
																	31.8026	0.32202										32.1026	0.06761
																	31.8526	0.32205										32.1526	0.06764
																	31.9026	0.32207										32.2026	0.06768
																	31.9526	0.32209										32.2526	0.06772
																	32.0026	0.32212										32.3026	0.06775
																	32.0526	0.32214										32.3526	0.06779
																	32.1026	0.32216										32.4026	0.06783
																	32.1526	0.32219										32.4526	0.06786
																	32.2026	0.32221										32.5026	0.0679
																	32.2526	0.32223										32.5526	0.06794
																	32.3026	0.32225										32.6026	0.06797
																	32.3526	0.32228										32.6526	0.06801
																	32.4026	0.3223										32.7026	0.06805
																	32.4526	0.32232										32.7526	0.06808
																	32.5026	0.32235										32.8026	0.06812
																	32.5526	0.32237										32.8526	0.06816
																	32.6026	0.32239										32.9026	0.06819
																	32.6526	0.32242										32.9526	0.06823
																	32.7026	0.32244										33.0026	0.06827
																	32.7526	0.32246										33.0526	0.0683
																	32.8026	0.32248										33.1026	0.06834
																	32.8526	0.32251										33.1526	0.06838
																	32.9026	0.32253										33.2026	0.06841
																	32.9526	0.32255										33.2526	0.06845
																	33.0026	0.32258										33.3026	0.06849
																	33.0526	0.3226										33.3526	0.06852
																	33.1026	0.32262										33.4026	0.06856
																	33.1526	0.32265										33.4526	0.0686
																	33.2026	0.32267										33.5026	0.06863
																	33.2526	0.32269										33.5526	0.06867
																	33.3026	0.32271										33.6026	0.06871
																	33.3526	0.32274										33.6527	0.06874
																	33.4026	0.32276										33.7026	0.06878
																	33.4526	0.32278										33.7527	0.06882
																	33.5026	0.32281										33.8027	0.06885
																	33.5526	0.32283										33.8527	0.06889
																	33.6026	0.32285										33.9027	0.06893
																	33.6527	0.32288										33.9527	0.06896
																	33.7026	0.3229										34.0027	0.069
																	33.7527	0.32292										34.0527	0.06903
																	33.8027	0.32294										34.1027	0.06907
																	33.8527	0.32297										34.1527	0.06911
																	33.9027	0.32299										34.2027	0.06914
																	33.9527	0.32301										34.2527	0.06918
																	34.0027	0.32304										34.3027	0.06922
																	34.0527	0.32306										34.3527	0.06925
																	34.1027	0.32308										34.4027	0.06929
																	34.1527	0.32311										34.4527	0.06933
																	34.2027	0.32313										34.5027	0.06936
																	34.2527	0.32315										34.5527	0.0694
																	34.3027	0.32317										34.6027	0.06944
																	34.3527	0.3232										34.6527	0.06947
																	34.4027	0.32322										34.7027	0.06951
																	34.4527	0.32324										34.7527	0.06955
																	34.5027	0.32327										34.8027	0.06958
																	34.5527	0.32329										34.8527	0.06962
																	34.6027	0.32331										34.9027	0.06966
																	34.6527	0.32334										34.9527	0.06969
																	34.7027	0.32336										35.0027	0.06973
																	34.7527	0.32338										35.0527	0.06977
																	34.8027	0.3234										35.1027	0.0698
																	34.8527	0.32343										35.1527	0.06984
																	34.9027	0.32345										35.2027	0.06988
																	34.9527	0.32347										35.2527	0.06991
																	35.0027	0.3235										35.3027	0.06995
																	35.0527	0.32352										35.3527	0.06999
																	35.1027	0.32354										35.4027	0.07002
																	35.1527	0.32356										35.4527	0.07006
																	35.2027	0.32359										35.5027	0.0701
																	35.2527	0.32361										35.5527	0.07013
																	35.3027	0.32363										35.6027	0.07017
																	35.3527	0.32366										35.6527	0.07021
																	35.4027	0.32368										35.7028	0.07024
																	35.4527	0.3237										35.7527	0.07028
																	35.5027	0.32373										35.8028	0.07031
																	35.5527	0.32375										35.8528	0.07035
																	35.6027	0.32377										35.9028	0.07039
																	35.6527	0.32379										35.9528	0.07042
																	35.7028	0.32382										36.0028	0.07046
																	35.7527	0.32384										36.0528	0.0705
																	35.8028	0.32386										36.1028	0.07053
																	35.8528	0.32389										36.1528	0.07057
																	35.9028	0.32391										36.2028	0.07061
																	35.9528	0.32393										36.2528	0.07064
																	36.0028	0.32395										36.3028	0.07068
																	36.0528	0.32398										36.3528	0.07072
																	36.1028	0.324										36.4028	0.07075
																	36.1528	0.32402										36.4528	0.07079
																	36.2028	0.32405										36.5028	0.07083
																	36.2528	0.32407										36.5528	0.07086
																	36.3028	0.32409										36.6028	0.0709
																	36.3528	0.32412										36.6528	0.07094
																	36.4028	0.32414										36.7028	0.07097
																	36.4528	0.32416										36.7528	0.07101
																	36.5028	0.32418										36.8028	0.07104
																	36.5528	0.32421										36.8528	0.07108
																	36.6028	0.32423										36.9028	0.07112
																	36.6528	0.32425										36.9528	0.07115
																	36.7028	0.32428										37.0028	0.07119
																	36.7528	0.3243										37.0528	0.07123
																	36.8028	0.32432										37.1028	0.07126
																	36.8528	0.32434										37.1528	0.0713
																	36.9028	0.32437										37.2028	0.07134
																	36.9528	0.32439										37.2528	0.07137
																	37.0028	0.32441										37.3028	0.07141
																	37.0528	0.32444										37.3528	0.07145
																	37.1028	0.32446										37.4028	0.07148
																	37.1528	0.32448										37.4528	0.07152
																	37.2028	0.3245										37.5028	0.07156
																	37.2528	0.32453										37.5528	0.07159
																	37.3028	0.32455										37.6028	0.07163
																	37.3528	0.32457										37.6528	0.07167
																	37.4028	0.3246										37.7028	0.0717
																	37.4528	0.32462										37.7529	0.07174
																	37.5028	0.32464										37.8028	0.07177
																	37.5528	0.32467										37.8528	0.07181
																	37.6028	0.32469										37.9029	0.07185
																	37.6528	0.32471										37.9529	0.07188
																	37.7028	0.32473										38.0029	0.07192
																	37.7529	0.32476										38.0529	0.07196
																	37.8028	0.32478										38.1029	0.07199
																	37.8528	0.3248										38.1529	0.07203
																	37.9029	0.32483										38.2029	0.07207
																	37.9529	0.32485										38.2529	0.0721
																	38.0029	0.32487										38.3029	0.07214
																	38.0529	0.32489										38.3529	0.07218
																	38.1029	0.32492										38.4029	0.07221
																	38.1529	0.32494										38.4529	0.07225
																	38.2029	0.32496										38.5029	0.07228
																	38.2529	0.32499										38.5529	0.07232
																	38.3029	0.32501										38.6029	0.07236
																	38.3529	0.32503										38.6529	0.07239
																	38.4029	0.32505										38.7029	0.07243
																	38.4529	0.32508										38.7529	0.07247
																	38.5029	0.3251										38.8029	0.0725
																	38.5529	0.32512										38.8529	0.07254
																	38.6029	0.32515										38.9029	0.07258
																	38.6529	0.32517										38.9529	0.07261
																	38.7029	0.32519										39.0029	0.07265
																	38.7529	0.32521										39.0529	0.07269
																	38.8029	0.32524										39.1029	0.07272
																	38.8529	0.32526										39.1529	0.07276
																	38.9029	0.32528										39.2029	0.07279
																	38.9529	0.32531										39.2529	0.07283
																	39.0029	0.32533										39.3029	0.07287
																	39.0529	0.32535										39.3529	0.0729
																	39.1029	0.32537										39.4029	0.07294
																	39.1529	0.3254										39.4529	0.07298
																	39.2029	0.32542										39.5029	0.07301
																	39.2529	0.32544										39.5529	0.07305
																	39.3029	0.32547										39.6029	0.07309
																	39.3529	0.32549										39.6529	0.07312
																	39.4029	0.32551										39.703	0.07316
																	39.4529	0.32553										39.7529	0.07319
																	39.5029	0.32556										39.803	0.07323
																	39.5529	0.32558										39.8529	0.07327
																	39.6029	0.3256										39.903	0.0733
																	39.6529	0.32563										39.953	0.07334
																	39.703	0.32565										40.003	0.07338
																	39.7529	0.32567										40.053	0.07341
																	39.803	0.32569										40.103	0.07345
																	39.8529	0.32572										40.153	0.07349
																	39.903	0.32574										40.203	0.07352
																	39.953	0.32576										40.253	0.07356
																	40.003	0.32579										40.303	0.07359
																	40.053	0.32581										40.353	0.07363
																	40.103	0.32583										40.403	0.07367
																	40.153	0.32585										40.453	0.0737
																	40.203	0.32588										40.503	0.07374
																	40.253	0.3259										40.553	0.07378
																	40.303	0.32592										40.603	0.07381
																	40.353	0.32595										40.653	0.07385
																	40.403	0.32597										40.703	0.07389
																	40.453	0.32599										40.753	0.07392
																	40.503	0.32601										40.803	0.07396
																	40.553	0.32604										40.853	0.07399
																	40.603	0.32606										40.903	0.07403
																	40.653	0.32608										40.953	0.07407
																	40.703	0.32611										40.96	0.07407
																	40.753	0.32613										41.003	0.0741
																	40.803	0.32615										41.053	0.07414
																	40.853	0.32617										41.103	0.07418
																	40.903	0.3262										41.153	0.07421
																	40.953	0.32622										41.203	0.07425
																	40.96	0.32622										41.253	0.07429
																	41.003	0.32624										41.303	0.07432
																	41.053	0.32626										41.353	0.07436
																	41.103	0.32629										41.403	0.07439
																	41.153	0.32631										41.453	0.07443
																	41.203	0.32633										41.503	0.07447
																	41.253	0.32636										41.553	0.0745
																	41.303	0.32638										41.603	0.07454
																	41.353	0.3264										41.653	0.07458
																	41.403	0.32642										41.703	0.07461
																	41.453	0.32645										41.7531	0.07465
																	41.503	0.32647										41.803	0.07468
																	41.553	0.32649										41.8531	0.07472
																	41.603	0.32652										41.9031	0.07476
																	41.653	0.32654										41.9531	0.07479
																	41.703	0.32656										42.0031	0.07483
																	41.7531	0.32658										42.0531	0.07487
																	41.803	0.32661										42.1031	0.0749
																	41.8531	0.32663										42.1531	0.07494
																	41.9031	0.32665										42.2031	0.07497
																	41.9531	0.32668										42.2531	0.07501
																	42.0031	0.3267										42.3031	0.07505
																	42.0531	0.32672										42.3531	0.07508
																	42.1031	0.32674										42.4031	0.07512
																	42.1531	0.32677										42.4531	0.07516
																	42.2031	0.32679										42.5031	0.07519
																	42.2531	0.32681										42.5531	0.07523
																	42.3031	0.32683										42.6031	0.07526
																	42.3531	0.32686										42.6531	0.0753
																	42.4031	0.32688										42.7031	0.07534
																	42.4531	0.3269										42.7531	0.07537
																	42.5031	0.32693										42.8031	0.07541
																	42.5531	0.32695										42.8531	0.07545
																	42.6031	0.32697										42.9031	0.07548
																	42.6531	0.32699										42.9531	0.07552
																	42.7031	0.32702										43.0031	0.07556
																	42.7531	0.32704										43.0531	0.07559
																	42.8031	0.32706										43.1031	0.07563
																	42.8531	0.32709										43.1531	0.07566
																	42.9031	0.32711										43.2031	0.0757
																	42.9531	0.32713										43.2531	0.07574
																	43.0031	0.32715										43.3031	0.07577
																	43.0531	0.32718										43.3531	0.07581
																	43.1031	0.3272										43.4031	0.07585
																	43.1531	0.32722										43.4531	0.07588
																	43.2031	0.32724										43.5031	0.07592
																	43.2531	0.32727										43.5531	0.07595
																	43.3031	0.32729										43.6031	0.07599
																	43.3531	0.32731										43.6531	0.07603
																	43.4031	0.32734										43.7031	0.07606
																	43.4531	0.32736										43.7531	0.0761
																	43.5031	0.32738										43.8032	0.07613
																	43.5531	0.3274										43.8531	0.07617
																	43.6031	0.32743										43.9031	0.07621
																	43.6531	0.32745										43.9532	0.07624
																	43.7031	0.32747										44.0032	0.07628
																	43.7531	0.32749										44.0532	0.07632
																	43.8032	0.32752										44.1032	0.07635
																	43.8531	0.32754										44.1532	0.07639
																	43.9031	0.32756										44.2032	0.07642
																	43.9532	0.32759										44.2532	0.07646
																	44.0032	0.32761										44.3032	0.0765
																	44.0532	0.32763										44.3532	0.07653
																	44.1032	0.32765										44.4032	0.07657
																	44.1532	0.32768										44.4532	0.07661
																	44.2032	0.3277										44.5032	0.07664
																	44.2532	0.32772										44.5532	0.07668
																	44.3032	0.32774										44.6032	0.07671
																	44.3532	0.32777										44.6532	0.07675
																	44.4032	0.32779										44.7032	0.07679
																	44.4532	0.32781										44.7532	0.07682
																	44.5032	0.32784										44.8032	0.07686
																	44.5532	0.32786										44.8532	0.0769
																	44.6032	0.32788										44.9032	0.07693
																	44.6532	0.3279										44.9532	0.07697
																	44.7032	0.32793										45.0032	0.077
																	44.7532	0.32795										45.0532	0.07704
																	44.8032	0.32797										45.1032	0.07708
																	44.8532	0.32799										45.1532	0.07711
																	44.9032	0.32802										45.2032	0.07715
																	44.9532	0.32804										45.2532	0.07718
																	45.0032	0.32806										45.3032	0.07722
																	45.0532	0.32809										45.3532	0.07726
																	45.1032	0.32811										45.4032	0.07729
																	45.1532	0.32813										45.4532	0.07733
																	45.2032	0.32815										45.5032	0.07737
																	45.2532	0.32818										45.5532	0.0774
																	45.3032	0.3282										45.6032	0.07744
																	45.3532	0.32822										45.6532	0.07747
																	45.4032	0.32824										45.7032	0.07751
																	45.4532	0.32827										45.7532	0.07755
																	45.5032	0.32829										45.8032	0.07758
																	45.5532	0.32831										45.8533	0.07762
																	45.6032	0.32834										45.9032	0.07765
																	45.6532	0.32836										45.9532	0.07769
																	45.7032	0.32838										46.0033	0.07773
																	45.7532	0.3284										46.0533	0.07776
																	45.8032	0.32843										46.1033	0.0778
																	45.8533	0.32845										46.1533	0.07783
																	45.9032	0.32847										46.2033	0.07787
																	45.9532	0.32849										46.2533	0.07791
																	46.0033	0.32852										46.3033	0.07794
																	46.0533	0.32854										46.3533	0.07798
																	46.1033	0.32856										46.4033	0.07802
																	46.1533	0.32859										46.4533	0.07805
																	46.2033	0.32861										46.5033	0.07809
																	46.2533	0.32863										46.5533	0.07812
																	46.3033	0.32865										46.6033	0.07816
																	46.3533	0.32868										46.6533	0.0782
																	46.4033	0.3287										46.7033	0.07823
																	46.4533	0.32872										46.7533	0.07827
																	46.5033	0.32874										46.8033	0.0783
																	46.5533	0.32877										46.8533	0.07834
																	46.6033	0.32879										46.9033	0.07838
																	46.6533	0.32881										46.9533	0.07841
																	46.7033	0.32883										47.0033	0.07845
																	46.7533	0.32886										47.0533	0.07848
																	46.8033	0.32888										47.1033	0.07852
																	46.8533	0.3289										47.1533	0.07856
																	46.9033	0.32893										47.2033	0.07859
																	46.9533	0.32895										47.2533	0.07863
																	47.0033	0.32897										47.3033	0.07867
																	47.0533	0.32899										47.3533	0.0787
																	47.1033	0.32902										47.4033	0.07874
																	47.1533	0.32904										47.4533	0.07877
																	47.2033	0.32906										47.5033	0.07881
																	47.2533	0.32908										47.5533	0.07885
																	47.3033	0.32911										47.6033	0.07888
																	47.3533	0.32913										47.6533	0.07892
																	47.4033	0.32915										47.7033	0.07895
																	47.4533	0.32917										47.7533	0.07899
																	47.5033	0.3292										47.8033	0.07903
																	47.5533	0.32922										47.8533	0.07906
																	47.6033	0.32924										47.9034	0.0791
																	47.6533	0.32927										47.9534	0.07913
																	47.7033	0.32929										48.0033	0.07917
																	47.7533	0.32931										48.0534	0.07921
																	47.8033	0.32933										48.1034	0.07924
																	47.8533	0.32936										48.1534	0.07928
																	47.9034	0.32938										48.2034	0.07931
																	47.9534	0.3294										48.2534	0.07935
																	48.0033	0.32942										48.3034	0.07939
																	48.0534	0.32945										48.3534	0.07942
																	48.1034	0.32947										48.4034	0.07946
																	48.1534	0.32949										48.4534	0.07949
																	48.2034	0.32951										48.5034	0.07953
																	48.2534	0.32954										48.5534	0.07957
																	48.3034	0.32956										48.6034	0.0796
																	48.3534	0.32958										48.6534	0.07964
																	48.4034	0.3296										48.7034	0.07968
																	48.4534	0.32963										48.7534	0.07971
																	48.5034	0.32965										48.8034	0.07975
																	48.5534	0.32967										48.8534	0.07978
																	48.6034	0.3297										48.9034	0.07982
																	48.6534	0.32972										48.9534	0.07986
																	48.7034	0.32974										49.0034	0.07989
																	48.7534	0.32976										49.0534	0.07993
																	48.8034	0.32979										49.1034	0.07996
																	48.8534	0.32981										49.1534	0.08
																	48.9034	0.32983										49.2034	0.08004
																	48.9534	0.32985										49.2534	0.08007
																	49.0034	0.32988										49.3034	0.08011
																	49.0534	0.3299										49.3534	0.08014
																	49.1034	0.32992										49.4034	0.08018
																	49.1534	0.32994										49.4534	0.08022
																	49.2034	0.32997										49.5034	0.08025
																	49.2534	0.32999										49.5534	0.08029
																	49.3034	0.33001										49.6034	0.08032
																	49.3534	0.33003										49.6534	0.08036
																	49.4034	0.33006										49.7034	0.0804
																	49.4534	0.33008										49.7534	0.08043
																	49.5034	0.3301										49.8034	0.08047
																	49.5534	0.33012										49.8534	0.0805
																	49.6034	0.33015										49.9034	0.08054
																	49.6534	0.33017										49.9534	0.08058
																	49.7034	0.33019										50.0035	0.08061
																	49.7534	0.33022										50.0534	0.08065
																	49.8034	0.33024										50.1035	0.08068
																	49.8534	0.33026										50.1535	0.08072
																	49.9034	0.33028										50.2035	0.08076
																	49.9534	0.33031										50.2535	0.08079
																	50.0035	0.33033										50.3035	0.08083
																	50.0534	0.33035										50.3535	0.08086
																	50.1035	0.33037										50.4035	0.0809
																	50.1535	0.3304										50.4535	0.08093
																	50.2035	0.33042										50.5035	0.08097
																	50.2535	0.33044										50.5535	0.08101
																	50.3035	0.33046										50.6035	0.08104
																	50.3535	0.33049										50.6535	0.08108
																	50.4035	0.33051										50.7035	0.08111
																	50.4535	0.33053										50.7535	0.08115
																	50.5035	0.33055										50.8035	0.08119
																	50.5535	0.33058										50.8535	0.08122
																	50.6035	0.3306										50.9035	0.08126
																	50.6535	0.33062										50.9535	0.08129
																	50.7035	0.33064										51.0035	0.08133
																	50.7535	0.33067										51.0535	0.08137
																	50.8035	0.33069										51.1035	0.0814
																	50.8535	0.33071										51.1535	0.08144
																	50.9035	0.33073										51.2035	0.08147
																	50.9535	0.33076										51.2535	0.08151
																	51.0035	0.33078										51.3035	0.08155
																	51.0535	0.3308										51.3535	0.08158
																	51.1035	0.33082										51.4035	0.08162
																	51.1535	0.33085										51.4535	0.08165
																	51.2035	0.33087										51.5035	0.08169
																	51.2535	0.33089										51.5535	0.08173
																	51.3035	0.33092										51.6035	0.08176
																	51.3535	0.33094										51.6535	0.0818
																	51.4035	0.33096										51.7035	0.08183
																	51.4535	0.33098										51.7535	0.08187
																	51.5035	0.33101										51.8035	0.08191
																	51.5535	0.33103										51.8535	0.08194
																	51.6035	0.33105										51.9035	0.08198
																	51.6535	0.33107										51.9535	0.08201
																	51.7035	0.3311										52.0035	0.08205
																	51.7535	0.33112										52.0536	0.08208
																	51.8035	0.33114										52.1035	0.08212
																	51.8535	0.33116										52.1536	0.08216
																	51.9035	0.33119										52.2036	0.08219
																	51.9535	0.33121										52.2536	0.08223
																	52.0035	0.33123										52.3036	0.08226
																	52.0536	0.33125										52.3536	0.0823
																	52.1035	0.33128										52.4036	0.08234
																	52.1536	0.3313										52.4536	0.08237
																	52.2036	0.33132										52.5036	0.08241
																	52.2536	0.33134										52.5536	0.08244
																	52.3036	0.33137										52.6036	0.08248
																	52.3536	0.33139										52.6536	0.08252
																	52.4036	0.33141										52.7036	0.08255
																	52.4536	0.33143										52.7536	0.08259
																	52.5036	0.33146										52.8036	0.08262
																	52.5536	0.33148										52.8536	0.08266
																	52.6036	0.3315										52.9036	0.08269
																	52.6536	0.33152										52.9536	0.08273
																	52.7036	0.33155										53.0036	0.08277
																	52.7536	0.33157										53.0536	0.0828
																	52.8036	0.33159										53.1036	0.08284
																	52.8536	0.33161										53.1536	0.08287
																	52.9036	0.33164										53.2036	0.08291
																	52.9536	0.33166										53.2536	0.08295
																	53.0036	0.33168										53.3036	0.08298
																	53.0536	0.3317										53.3536	0.08302
																	53.1036	0.33173										53.4036	0.08305
																	53.1536	0.33175										53.4536	0.08309
																	53.2036	0.33177										53.5036	0.08312
																	53.2536	0.33179										53.5536	0.08316
																	53.3036	0.33182										53.6036	0.0832
																	53.3536	0.33184										53.6536	0.08323
																	53.4036	0.33186										53.7036	0.08327
																	53.4536	0.33188										53.7536	0.0833
																	53.5036	0.33191										53.8036	0.08334
																	53.5536	0.33193										53.8536	0.08338
																	53.6036	0.33195										53.9036	0.08341
																	53.6536	0.33197										53.9536	0.08345
																	53.7036	0.332										54.0037	0.08348
																	53.7536	0.33202										54.0536	0.08352
																	53.8036	0.33204										54.1037	0.08355
																	53.8536	0.33206										54.1536	0.08359
																	53.9036	0.33209										54.2037	0.08363
																	53.9536	0.33211										54.2537	0.08366
																	54.0037	0.33213										54.3037	0.0837
																	54.0536	0.33215										54.3537	0.08373
																	54.1037	0.33218										54.4037	0.08377
																	54.1536	0.3322										54.4537	0.08381
																	54.2037	0.33222										54.5037	0.08384
																	54.2537	0.33224										54.5537	0.08388
																	54.3037	0.33227										54.6037	0.08391
																	54.3537	0.33229										54.6537	0.08395
																	54.4037	0.33231										54.7037	0.08398
																	54.4537	0.33233										54.7537	0.08402
																	54.5037	0.33236										54.8037	0.08406
																	54.5537	0.33238										54.8537	0.08409
																	54.6037	0.3324										54.9037	0.08413
																	54.6537	0.33242										54.9537	0.08416
																	54.7037	0.33245										55.0037	0.0842
																	54.7537	0.33247										55.0537	0.08424
																	54.8037	0.33249										55.1037	0.08427
																	54.8537	0.33251										55.1537	0.08431
																	54.9037	0.33254										55.2037	0.08434
																	54.9537	0.33256										55.2537	0.08438
																	55.0037	0.33258										55.3037	0.08441
																	55.0537	0.3326										55.3537	0.08445
																	55.1037	0.33263										55.4037	0.08449
																	55.1537	0.33265										55.4537	0.08452
																	55.2037	0.33267										55.5037	0.08456
																	55.2537	0.33269										55.5537	0.08459
																	55.3037	0.33272										55.6037	0.08463
																	55.3537	0.33274										55.6537	0.08466
																	55.4037	0.33276										55.7037	0.0847
																	55.4537	0.33278										55.7537	0.08474
																	55.5037	0.33281										55.8037	0.08477
																	55.5537	0.33283										55.8537	0.08481
																	55.6037	0.33285										55.9037	0.08484
																	55.6537	0.33287										55.9537	0.08488
																	55.7037	0.3329										56.0037	0.08491
																	55.7537	0.33292										56.0538	0.08495
																	55.8037	0.33294										56.1037	0.08499
																	55.8537	0.33296										56.1538	0.08502
																	55.9037	0.33299										56.2037	0.08506
																	55.9537	0.33301										56.2538	0.08509
																	56.0037	0.33303										56.3038	0.08513
																	56.0538	0.33305										56.3538	0.08516
																	56.1037	0.33308										56.4038	0.0852
																	56.1538	0.3331										56.4538	0.08524
																	56.2037	0.33312										56.5038	0.08527
																	56.2538	0.33314										56.5538	0.08531
																	56.3038	0.33317										56.6038	0.08534
																	56.3538	0.33319										56.6538	0.08538
																	56.4038	0.33321										56.7038	0.08541
																	56.4538	0.33323										56.7538	0.08545
																	56.5038	0.33325										56.8038	0.08549
																	56.5538	0.33328										56.8538	0.08552
																	56.6038	0.3333										56.9038	0.08556
																	56.6538	0.33332										56.9538	0.08559
																	56.7038	0.33334										57.0038	0.08563
																	56.7538	0.33337										57.0538	0.08566
																	56.8038	0.33339										57.1038	0.0857
																	56.8538	0.33341										57.1538	0.08574
																	56.9038	0.33343										57.2038	0.08577
																	56.9538	0.33346										57.2538	0.08581
																	57.0038	0.33348										57.3038	0.08584
																	57.0538	0.3335										57.3538	0.08588
																	57.1038	0.33352										57.4038	0.08591
																	57.1538	0.33355										57.4538	0.08595
																	57.2038	0.33357										57.5038	0.08599
																	57.2538	0.33359										57.5538	0.08602
																	57.3038	0.33361										57.6038	0.08606
																	57.3538	0.33364										57.6538	0.08609
																	57.4038	0.33366										57.7038	0.08613
																	57.4538	0.33368										57.7538	0.08616
																	57.5038	0.3337										57.8038	0.0862
																	57.5538	0.33373										57.8538	0.08624
																	57.6038	0.33375										57.9038	0.08627
																	57.6538	0.33377										57.9538	0.08631
																	57.7038	0.33379										58.0038	0.08634
																	57.7538	0.33382										58.0538	0.08638
																	57.8038	0.33384										58.1039	0.08641
																	57.8538	0.33386										58.1538	0.08645
																	57.9038	0.33388										58.2039	0.08649
																	57.9538	0.3339										58.2538	0.08652
																	58.0038	0.33393										58.3039	0.08656
																	58.0538	0.33395										58.3539	0.08659
																	58.1039	0.33397										58.4039	0.08663
																	58.1538	0.33399										58.4539	0.08666
																	58.2039	0.33402										58.5039	0.0867
																	58.2538	0.33404										58.5539	0.08674
																	58.3039	0.33406										58.6039	0.08677
																	58.3539	0.33408										58.6539	0.08681
																	58.4039	0.33411										58.7039	0.08684
																	58.4539	0.33413										58.7539	0.08688
																	58.5039	0.33415										58.8039	0.08691
																	58.5539	0.33417										58.8539	0.08695
																	58.6039	0.3342										58.9039	0.08698
																	58.6539	0.33422										58.9539	0.08702
																	58.7039	0.33424										59.0039	0.08706
																	58.7539	0.33426										59.0539	0.08709
																	58.8039	0.33429										59.1039	0.08713
																	58.8539	0.33431										59.1539	0.08716
																	58.9039	0.33433										59.2039	0.0872
																	58.9539	0.33435										59.2539	0.08723
																	59.0039	0.33437										59.3039	0.08727
																	59.0539	0.3344										59.3539	0.08731
																	59.1039	0.33442										59.4039	0.08734
																	59.1539	0.33444										59.4539	0.08738
																	59.2039	0.33446										59.5039	0.08741
																	59.2539	0.33449										59.5539	0.08745
																	59.3039	0.33451										59.6039	0.08748
																	59.3539	0.33453										59.6539	0.08752
																	59.4039	0.33455										59.7039	0.08755
																	59.4539	0.33458										59.7539	0.08759
																	59.5039	0.3346										59.8039	0.08763
																	59.5539	0.33462										59.8539	0.08766
																	59.6039	0.33464										59.9039	0.0877
																	59.6539	0.33467										59.9539	0.08773
																	59.7039	0.33469										60	0.08777
																	59.7539	0.33471										60.0039	0.08777
																	59.8039	0.33473										60.0539	0.0878
																	59.8539	0.33476										60.1039	0.08784
																	59.9039	0.33478										60.154	0.08788
																	59.9539	0.3348										60.2039	0.08791
																	60	0.33482										60.254	0.08795
																	60.0039	0.33482										60.304	0.08798
																	60.0539	0.33484										60.354	0.08802
																	60.1039	0.33487										60.404	0.08805
																	60.154	0.33489										60.454	0.08809
																	60.2039	0.33491										60.504	0.08812
																	60.254	0.33493										60.554	0.08816
																	60.304	0.33496										60.604	0.0882
																	60.354	0.33498										60.654	0.08823
																	60.404	0.335										60.704	0.08827
																	60.454	0.33502										60.754	0.0883
																	60.504	0.33505										60.804	0.08834
																	60.554	0.33507										60.854	0.08837
																	60.604	0.33509										60.904	0.08841
																	60.654	0.33511										60.954	0.08844
																	60.704	0.33513										61.004	0.08848
																	60.754	0.33516										61.054	0.08852
																	60.804	0.33518										61.104	0.08855
																	60.854	0.3352										61.154	0.08859
																	60.904	0.33522										61.204	0.08862
																	60.954	0.33525										61.254	0.08866
																	61.004	0.33527										61.304	0.08869
																	61.054	0.33529										61.354	0.08873
																	61.104	0.33531										61.404	0.08876
																	61.154	0.33534										61.454	0.0888
																	61.204	0.33536										61.504	0.08884
																	61.254	0.33538										61.554	0.08887
																	61.304	0.3354										61.604	0.08891
																	61.354	0.33543										61.654	0.08894
																	61.404	0.33545										61.704	0.08898
																	61.454	0.33547										61.754	0.08901
																	61.504	0.33549										61.804	0.08905
																	61.554	0.33551										61.854	0.08908
																	61.604	0.33554										61.904	0.08912
																	61.654	0.33556										61.954	0.08916
																	61.704	0.33558										62.004	0.08919
																	61.754	0.3356										62.054	0.08923
																	61.804	0.33563										62.104	0.08926
																	61.854	0.33565										62.154	0.0893
																	61.904	0.33567										62.2041	0.08933
																	61.954	0.33569										62.254	0.08937
																	62.004	0.33572										62.304	0.0894
																	62.054	0.33574										62.3541	0.08944
																	62.104	0.33576										62.4041	0.08947
																	62.154	0.33578										62.4541	0.08951
																	62.2041	0.3358										62.5041	0.08955
																	62.254	0.33583										62.5541	0.08958
																	62.304	0.33585										62.6041	0.08962
																	62.3541	0.33587										62.6541	0.08965
																	62.4041	0.33589										62.7041	0.08969
																	62.4541	0.33592										62.7541	0.08972
																	62.5041	0.33594										62.8041	0.08976
																	62.5541	0.33596										62.8541	0.08979
																	62.6041	0.33598										62.9041	0.08983
																	62.6541	0.336										62.9541	0.08987
																	62.7041	0.33603										63.0041	0.0899
																	62.7541	0.33605										63.0541	0.08994
																	62.8041	0.33607										63.1041	0.08997
																	62.8541	0.33609										63.1541	0.09001
																	62.9041	0.33612										63.2041	0.09004
																	62.9541	0.33614										63.2541	0.09008
																	63.0041	0.33616										63.3041	0.09011
																	63.0541	0.33618										63.3541	0.09015
																	63.1041	0.33621										63.4041	0.09018
																	63.1541	0.33623										63.4541	0.09022
																	63.2041	0.33625										63.5041	0.09026
																	63.2541	0.33627										63.5541	0.09029
																	63.3041	0.33629										63.6041	0.09033
																	63.3541	0.33632										63.6541	0.09036
																	63.4041	0.33634										63.7041	0.0904
																	63.4541	0.33636										63.7541	0.09043
																	63.5041	0.33638										63.8041	0.09047
																	63.5541	0.33641										63.8541	0.0905
																	63.6041	0.33643										63.9041	0.09054
																	63.6541	0.33645										63.9541	0.09057
																	63.7041	0.33647										64.0041	0.09061
																	63.7541	0.33649										64.0541	0.09065
																	63.8041	0.33652										64.1041	0.09068
																	63.8541	0.33654										64.1541	0.09072
																	63.9041	0.33656										64.2041	0.09075
																	63.9541	0.33658										64.2541	0.09079
																	64.0041	0.33661										64.3042	0.09082
																	64.0541	0.33663										64.3542	0.09086
																	64.1041	0.33665										64.4042	0.09089
																	64.1541	0.33667										64.4542	0.09093
																	64.2041	0.3367										64.5042	0.09096
																	64.2541	0.33672										64.5542	0.091
																	64.3042	0.33674										64.6042	0.09103
																	64.3542	0.33676										64.6542	0.09107
																	64.4042	0.33678										64.7042	0.09111
																	64.4542	0.33681										64.7542	0.09114
																	64.5042	0.33683										64.8042	0.09118
																	64.5542	0.33685										64.8542	0.09121
																	64.6042	0.33687										64.9042	0.09125
																	64.6542	0.3369										64.9542	0.09128
																	64.7042	0.33692										65.0042	0.09132
																	64.7542	0.33694										65.0542	0.09135
																	64.8042	0.33696										65.1042	0.09139
																	64.8542	0.33698										65.1542	0.09142
																	64.9042	0.33701										65.2042	0.09146
																	64.9542	0.33703										65.2542	0.0915
																	65.0042	0.33705										65.3042	0.09153
																	65.0542	0.33707										65.3542	0.09157
																	65.1042	0.3371										65.4042	0.0916
																	65.1542	0.33712										65.4542	0.09164
																	65.2042	0.33714										65.5042	0.09167
																	65.2542	0.33716										65.5542	0.09171
																	65.3042	0.33718										65.6042	0.09174
																	65.3542	0.33721										65.6542	0.09178
																	65.4042	0.33723										65.7042	0.09181
																	65.4542	0.33725										65.7542	0.09185
																	65.5042	0.33727										65.8042	0.09188
																	65.5542	0.3373										65.8542	0.09192
																	65.6042	0.33732										65.9042	0.09196
																	65.6542	0.33734										65.9542	0.09199
																	65.7042	0.33736										66.0042	0.09203
																	65.7542	0.33738										66.0542	0.09206
																	65.8042	0.33741										66.1042	0.0921
																	65.8542	0.33743										66.1542	0.09213
																	65.9042	0.33745										66.2042	0.09217
																	65.9542	0.33747										66.2542	0.0922
																	66.0042	0.3375										66.3042	0.09224
																	66.0542	0.33752										66.3542	0.09227
																	66.1042	0.33754										66.4043	0.09231
																	66.1542	0.33756										66.4543	0.09234
																	66.2042	0.33758										66.5043	0.09238
																	66.2542	0.33761										66.5543	0.09241
																	66.3042	0.33763										66.6043	0.09245
																	66.3542	0.33765										66.6543	0.09249
																	66.4043	0.33767										66.7043	0.09252
																	66.4543	0.3377										66.7543	0.09256
																	66.5043	0.33772										66.8043	0.09259
																	66.5543	0.33774										66.8543	0.09263
																	66.6043	0.33776										66.9043	0.09266
																	66.6543	0.33778										66.9543	0.0927
																	66.7043	0.33781										67.0043	0.09273
																	66.7543	0.33783										67.0543	0.09277
																	66.8043	0.33785										67.1043	0.0928
																	66.8543	0.33787										67.1543	0.09284
																	66.9043	0.33789										67.2043	0.09287
																	66.9543	0.33792										67.2543	0.09291
																	67.0043	0.33794										67.3043	0.09294
																	67.0543	0.33796										67.3543	0.09298
																	67.1043	0.33798										67.4043	0.09302
																	67.1543	0.33801										67.4543	0.09305
																	67.2043	0.33803										67.5043	0.09309
																	67.2543	0.33805										67.5543	0.09312
																	67.3043	0.33807										67.6043	0.09316
																	67.3543	0.33809										67.6543	0.09319
																	67.4043	0.33812										67.7043	0.09323
																	67.4543	0.33814										67.7543	0.09326
																	67.5043	0.33816										67.8043	0.0933
																	67.5543	0.33818										67.8543	0.09333
																	67.6043	0.33821										67.9043	0.09337
																	67.6543	0.33823										67.9543	0.0934
																	67.7043	0.33825										68.0043	0.09344
																	67.7543	0.33827										68.0543	0.09347
																	67.8043	0.33829										68.1043	0.09351
																	67.8543	0.33832										68.1543	0.09354
																	67.9043	0.33834										68.2043	0.09358
																	67.9543	0.33836										68.2543	0.09362
																	68.0043	0.33838										68.3043	0.09365
																	68.0543	0.3384										68.3543	0.09369
																	68.1043	0.33843										68.4043	0.09372
																	68.1543	0.33845										68.4544	0.09376
																	68.2043	0.33847										68.5044	0.09379
																	68.2543	0.33849										68.5544	0.09383
																	68.3043	0.33852										68.6044	0.09386
																	68.3543	0.33854										68.6544	0.0939
																	68.4043	0.33856										68.7044	0.09393
																	68.4544	0.33858										68.7544	0.09397
																	68.5044	0.3386										68.8044	0.094
																	68.5544	0.33863										68.8544	0.09404
																	68.6044	0.33865										68.9044	0.09407
																	68.6544	0.33867										68.9544	0.09411
																	68.7044	0.33869										69.0044	0.09414
																	68.7544	0.33871										69.0544	0.09418
																	68.8044	0.33874										69.1044	0.09421
																	68.8544	0.33876										69.1544	0.09425
																	68.9044	0.33878										69.2044	0.09429
																	68.9544	0.3388										69.2544	0.09432
																	69.0044	0.33883										69.3044	0.09436
																	69.0544	0.33885										69.3544	0.09439
																	69.1044	0.33887										69.4044	0.09443
																	69.1544	0.33889										69.4544	0.09446
																	69.2044	0.33891										69.5044	0.0945
																	69.2544	0.33894										69.5544	0.09453
																	69.3044	0.33896										69.6044	0.09457
																	69.3544	0.33898										69.6544	0.0946
																	69.4044	0.339										69.7044	0.09464
																	69.4544	0.33902										69.7544	0.09467
																	69.5044	0.33905										69.8044	0.09471
																	69.5544	0.33907										69.8544	0.09474
																	69.6044	0.33909										69.9044	0.09478
																	69.6544	0.33911										69.9544	0.09481
																	69.7044	0.33914										70.0044	0.09485
																	69.7544	0.33916										70.0544	0.09488
																	69.8044	0.33918										70.1044	0.09492
																	69.8544	0.3392										70.1544	0.09495
																	69.9044	0.33922										70.2044	0.09499
																	69.9544	0.33925										70.2544	0.09503
																	70.0044	0.33927										70.3044	0.09506
																	70.0544	0.33929										70.3544	0.0951
																	70.1044	0.33931										70.4044	0.09513
																	70.1544	0.33933										70.4544	0.09517
																	70.2044	0.33936										70.5045	0.0952
																	70.2544	0.33938										70.5545	0.09524
																	70.3044	0.3394										70.6045	0.09527
																	70.3544	0.33942										70.6545	0.09531
																	70.4044	0.33944										70.7045	0.09534
																	70.4544	0.33947										70.7545	0.09538
																	70.5045	0.33949										70.8045	0.09541
																	70.5545	0.33951										70.8545	0.09545
																	70.6045	0.33953										70.9045	0.09548
																	70.6545	0.33956										70.9545	0.09552
																	70.7045	0.33958										71.0045	0.09555
																	70.7545	0.3396										71.0545	0.09559
																	70.8045	0.33962										71.1045	0.09562
																	70.8545	0.33964										71.1545	0.09566
																	70.9045	0.33967										71.2045	0.09569
																	70.9545	0.33969										71.2545	0.09573
																	71.0045	0.33971										71.3045	0.09576
																	71.0545	0.33973										71.3545	0.0958
																	71.1045	0.33975										71.4045	0.09583
																	71.1545	0.33978										71.4545	0.09587
																	71.2045	0.3398										71.5045	0.0959
																	71.2545	0.33982										71.5545	0.09594
																	71.3045	0.33984										71.6045	0.09598
																	71.3545	0.33986										71.6545	0.09601
																	71.4045	0.33989										71.7045	0.09605
																	71.4545	0.33991										71.7545	0.09608
																	71.5045	0.33993										71.8045	0.09612
																	71.5545	0.33995										71.8545	0.09615
																	71.6045	0.33997										71.9045	0.09619
																	71.6545	0.34										71.9545	0.09622
																	71.7045	0.34002										72.0045	0.09626
																	71.7545	0.34004										72.0545	0.09629
																	71.8045	0.34006										72.1045	0.09633
																	71.8545	0.34009										72.1545	0.09636
																	71.9045	0.34011										72.2045	0.0964
																	71.9545	0.34013										72.2545	0.09643
																	72.0045	0.34015										72.3045	0.09647
																	72.0545	0.34017										72.3546	0.0965
																	72.1045	0.3402										72.4046	0.09654
																	72.1545	0.34022										72.4545	0.09657
																	72.2045	0.34024										72.5045	0.09661
																	72.2545	0.34026										72.5546	0.09664
																	72.3045	0.34028										72.6046	0.09668
																	72.3546	0.34031										72.6546	0.09671
																	72.4046	0.34033										72.7046	0.09675
																	72.4545	0.34035										72.7546	0.09678
																	72.5045	0.34037										72.8046	0.09682
																	72.5546	0.34039										72.8546	0.09685
																	72.6046	0.34042										72.9046	0.09689
																	72.6546	0.34044										72.9546	0.09692
																	72.7046	0.34046										73.0046	0.09696
																	72.7546	0.34048										73.0546	0.09699
																	72.8046	0.3405										73.1046	0.09703
																	72.8546	0.34053										73.1546	0.09706
																	72.9046	0.34055										73.2046	0.0971
																	72.9546	0.34057										73.2546	0.09713
																	73.0046	0.34059										73.3046	0.09717
																	73.0546	0.34061										73.3546	0.0972
																	73.1046	0.34064										73.4046	0.09724
																	73.1546	0.34066										73.4546	0.09727
																	73.2046	0.34068										73.5046	0.09731
																	73.2546	0.3407										73.5546	0.09734
																	73.3046	0.34072										73.6046	0.09738
																	73.3546	0.34075										73.6546	0.09741
																	73.4046	0.34077										73.7046	0.09745
																	73.4546	0.34079										73.7546	0.09748
																	73.5046	0.34081										73.8046	0.09752
																	73.5546	0.34083										73.8546	0.09755
																	73.6046	0.34086										73.9046	0.09759
																	73.6546	0.34088										73.9546	0.09763
																	73.7046	0.3409										74.0046	0.09766
																	73.7546	0.34092										74.0546	0.0977
																	73.8046	0.34094										74.1046	0.09773
																	73.8546	0.34097										74.1546	0.09777
																	73.9046	0.34099										74.2046	0.0978
																	73.9546	0.34101										74.2546	0.09784
																	74.0046	0.34103										74.3046	0.09787
																	74.0546	0.34105										74.3546	0.09791
																	74.1046	0.34108										74.4047	0.09794
																	74.1546	0.3411										74.4547	0.09798
																	74.2046	0.34112										74.5046	0.09801
																	74.2546	0.34114										74.5546	0.09805
																	74.3046	0.34117										74.6047	0.09808
																	74.3546	0.34119										74.6547	0.09812
																	74.4047	0.34121										74.7047	0.09815
																	74.4547	0.34123										74.7547	0.09819
																	74.5046	0.34125										74.8047	0.09822
																	74.5546	0.34128										74.8547	0.09826
																	74.6047	0.3413										74.9047	0.09829
																	74.6547	0.34132										74.9547	0.09833
																	74.7047	0.34134										75.0047	0.09836
																	74.7547	0.34136										75.0547	0.0984
																	74.8047	0.34139										75.1047	0.09843
																	74.8547	0.34141										75.1547	0.09847
																	74.9047	0.34143										75.2047	0.0985
																	74.9547	0.34145										75.2547	0.09854
																	75.0047	0.34147										75.3047	0.09857
																	75.0547	0.34149										75.3547	0.09861
																	75.1047	0.34152										75.4047	0.09864
																	75.1547	0.34154										75.4547	0.09868
																	75.2047	0.34156										75.5047	0.09871
																	75.2547	0.34158										75.5547	0.09875
																	75.3047	0.3416										75.6047	0.09878
																	75.3547	0.34163										75.6547	0.09882
																	75.4047	0.34165										75.7047	0.09885
																	75.4547	0.34167										75.7547	0.09889
																	75.5047	0.34169										75.8047	0.09892
																	75.5547	0.34171										75.8547	0.09896
																	75.6047	0.34174										75.9047	0.09899
																	75.6547	0.34176										75.9547	0.09903
																	75.7047	0.34178										76.0047	0.09906
																	75.7547	0.3418										76.0547	0.0991
																	75.8047	0.34182										76.1047	0.09913
																	75.8547	0.34185										76.1547	0.09917
																	75.9047	0.34187										76.2047	0.0992
																	75.9547	0.34189										76.2547	0.09924
																	76.0047	0.34191										76.3047	0.09927
																	76.0547	0.34193										76.3547	0.09931
																	76.1047	0.34196										76.4047	0.09934
																	76.1547	0.34198										76.4548	0.09938
																	76.2047	0.342										76.5048	0.09941
																	76.2547	0.34202										76.5547	0.09945
																	76.3047	0.34204										76.6047	0.09948
																	76.3547	0.34207										76.6548	0.09952
																	76.4047	0.34209										76.7048	0.09955
																	76.4548	0.34211										76.7548	0.09959
																	76.5048	0.34213										76.8048	0.09962
																	76.5547	0.34215										76.8548	0.09966
																	76.6047	0.34218										76.9048	0.09969
																	76.6548	0.3422										76.9548	0.09973
																	76.7048	0.34222										77.0048	0.09976
																	76.7548	0.34224										77.0548	0.0998
																	76.8048	0.34226										77.1048	0.09983
																	76.8548	0.34229										77.1548	0.09987
																	76.9048	0.34231										77.2048	0.0999
																	76.9548	0.34233										77.2548	0.09994
																	77.0048	0.34235										77.3048	0.09997
																	77.0548	0.34237										77.3548	0.10001
																	77.1048	0.3424										77.4048	0.10004
																	77.1548	0.34242										77.4548	0.10008
																	77.2048	0.34244										77.5048	0.10011
																	77.2548	0.34246										77.5548	0.10014
																	77.3048	0.34248										77.6048	0.10018
																	77.3548	0.34251										77.6548	0.10021
																	77.4048	0.34253										77.7048	0.10025
																	77.4548	0.34255										77.7548	0.10028
																	77.5048	0.34257										77.8048	0.10032
																	77.5548	0.34259										77.8548	0.10035
																	77.6048	0.34261										77.9048	0.10039
																	77.6548	0.34264										77.9548	0.10042
																	77.7048	0.34266										78.0048	0.10046
																	77.7548	0.34268										78.0548	0.10049
																	77.8048	0.3427										78.1048	0.10053
																	77.8548	0.34272										78.1548	0.10056
																	77.9048	0.34275										78.2048	0.1006
																	77.9548	0.34277										78.2548	0.10063
																	78.0048	0.34279										78.3048	0.10067
																	78.0548	0.34281										78.3548	0.1007
																	78.1048	0.34283										78.4048	0.10074
																	78.1548	0.34286										78.4548	0.10077
																	78.2048	0.34288										78.5049	0.10081
																	78.2548	0.3429										78.5549	0.10084
																	78.3048	0.34292										78.6048	0.10088
																	78.3548	0.34294										78.6548	0.10091
																	78.4048	0.34297										78.7049	0.10095
																	78.4548	0.34299										78.7549	0.10098
																	78.5049	0.34301										78.8049	0.10102
																	78.5549	0.34303										78.8549	0.10105
																	78.6048	0.34305										78.9049	0.10109
																	78.6548	0.34308										78.9549	0.10112
																	78.7049	0.3431										79.0049	0.10116
																	78.7549	0.34312										79.0549	0.10119
																	78.8049	0.34314										79.1049	0.10123
																	78.8549	0.34316										79.1549	0.10126
																	78.9049	0.34318										79.2049	0.1013
																	78.9549	0.34321										79.2549	0.10133
																	79.0049	0.34323										79.3049	0.10137
																	79.0549	0.34325										79.3549	0.1014
																	79.1049	0.34327										79.4049	0.10144
																	79.1549	0.34329										79.4549	0.10147
																	79.2049	0.34332										79.5049	0.10151
																	79.2549	0.34334										79.5549	0.10154
																	79.3049	0.34336										79.6049	0.10158
																	79.3549	0.34338										79.6549	0.10161
																	79.4049	0.3434										79.7049	0.10165
																	79.4549	0.34343										79.7549	0.10168
																	79.5049	0.34345										79.8049	0.10171
																	79.5549	0.34347										79.8549	0.10175
																	79.6049	0.34349										79.9049	0.10178
																	79.6549	0.34351										79.9549	0.10182
																	79.7049	0.34353										80.0049	0.10185
																	79.7549	0.34356										80.0549	0.10189
																	79.8049	0.34358										80.1049	0.10192
																	79.8549	0.3436										80.1549	0.10196
																	79.9049	0.34362										80.2049	0.10199
																	79.9549	0.34364										80.2549	0.10203
																	80.0049	0.34367										80.3049	0.10206
																	80.0549	0.34369										80.3549	0.1021
																	80.1049	0.34371										80.4049	0.10213
																	80.1549	0.34373										80.4549	0.10217
																	80.2049	0.34375										80.5049	0.1022
																	80.2549	0.34378										80.555	0.10224
																	80.3049	0.3438										80.605	0.10227
																	80.3549	0.34382										80.6549	0.10231
																	80.4049	0.34384										80.7049	0.10234
																	80.4549	0.34386										80.755	0.10238
																	80.5049	0.34388										80.805	0.10241
																	80.555	0.34391										80.855	0.10245
																	80.605	0.34393										80.905	0.10248
																	80.6549	0.34395										80.955	0.10252
																	80.7049	0.34397										81.005	0.10255
																	80.755	0.34399										81.055	0.10259
																	80.805	0.34402										81.105	0.10262
																	80.855	0.34404										81.155	0.10265
																	80.905	0.34406										81.205	0.10269
																	80.955	0.34408										81.255	0.10272
																	81.005	0.3441										81.305	0.10276
																	81.055	0.34413										81.355	0.10279
																	81.105	0.34415										81.405	0.10283
																	81.155	0.34417										81.455	0.10286
																	81.205	0.34419										81.505	0.1029
																	81.255	0.34421										81.555	0.10293
																	81.305	0.34423										81.605	0.10297
																	81.355	0.34426										81.655	0.103
																	81.405	0.34428										81.705	0.10304
																	81.455	0.3443										81.755	0.10307
																	81.505	0.34432										81.805	0.10311
																	81.555	0.34434										81.855	0.10314
																	81.605	0.34437										81.905	0.10318
																	81.655	0.34439										81.92	0.10319
																	81.705	0.34441										81.955	0.10321
																	81.755	0.34443										82.005	0.10325
																	81.805	0.34445										82.055	0.10328
																	81.855	0.34447										82.105	0.10332
																	81.905	0.3445										82.155	0.10335
																	81.955	0.34452										82.205	0.10339
																	82.005	0.34454										82.255	0.10342
																	82.055	0.34456										82.305	0.10345
																	82.105	0.34458										82.355	0.10349
																	82.155	0.34461										82.405	0.10352
																	82.205	0.34463										82.455	0.10356
																	82.255	0.34465										82.505	0.10359
																	82.305	0.34467										82.555	0.10363
																	82.355	0.34469										82.6051	0.10366
																	82.405	0.34471										82.6551	0.1037
																	82.455	0.34474										82.705	0.10373
																	82.505	0.34476										82.755	0.10377
																	82.555	0.34478										82.8051	0.1038
																	82.6051	0.3448										82.8551	0.10384
																	82.6551	0.34482										82.9051	0.10387
																	82.705	0.34485										82.9551	0.10391
																	82.755	0.34487										83.0051	0.10394
																	82.8051	0.34489										83.0551	0.10398
																	82.8551	0.34491										83.1051	0.10401
																	82.9051	0.34493										83.1551	0.10405
																	82.9551	0.34495										83.2051	0.10408
																	83.0051	0.34498										83.2551	0.10411
																	83.0551	0.345										83.3051	0.10415
																	83.1051	0.34502										83.3551	0.10418
																	83.1551	0.34504										83.4051	0.10422
																	83.2051	0.34506										83.4551	0.10425
																	83.2551	0.34509										83.5051	0.10429
																	83.3051	0.34511										83.5551	0.10432
																	83.3551	0.34513										83.6051	0.10436
																	83.4051	0.34515										83.6551	0.10439
																	83.4551	0.34517										83.7051	0.10443
																	83.5051	0.34519										83.7551	0.10446
																	83.5551	0.34522										83.8051	0.1045
																	83.6051	0.34524										83.8551	0.10453
																	83.6551	0.34526										83.9051	0.10457
																	83.7051	0.34528										83.9551	0.1046
																	83.7551	0.3453										84.0051	0.10464
																	83.8051	0.34533										84.0551	0.10467
																	83.8551	0.34535										84.1051	0.1047
																	83.9051	0.34537										84.1551	0.10474
																	83.9551	0.34539										84.2051	0.10477
																	84.0051	0.34541										84.2551	0.10481
																	84.0551	0.34543										84.3051	0.10484
																	84.1051	0.34546										84.3551	0.10488
																	84.1551	0.34548										84.4051	0.10491
																	84.2051	0.3455										84.4551	0.10495
																	84.2551	0.34552										84.5051	0.10498
																	84.3051	0.34554										84.5551	0.10502
																	84.3551	0.34556										84.6051	0.10505
																	84.4051	0.34559										84.6552	0.10509
																	84.4551	0.34561										84.7052	0.10512
																	84.5051	0.34563										84.7552	0.10516
																	84.5551	0.34565										84.8052	0.10519
																	84.6051	0.34567										84.8552	0.10522
																	84.6552	0.3457										84.9052	0.10526
																	84.7052	0.34572										84.9552	0.10529
																	84.7552	0.34574										85.0052	0.10533
																	84.8052	0.34576										85.0552	0.10536
																	84.8552	0.34578										85.1052	0.1054
																	84.9052	0.3458										85.1552	0.10543
																	84.9552	0.34583										85.2052	0.10547
																	85.0052	0.34585										85.2552	0.1055
																	85.0552	0.34587										85.3052	0.10554
																	85.1052	0.34589										85.3552	0.10557
																	85.1552	0.34591										85.4052	0.10561
																	85.2052	0.34593										85.4552	0.10564
																	85.2552	0.34596										85.5052	0.10567
																	85.3052	0.34598										85.5552	0.10571
																	85.3552	0.346										85.6052	0.10574
																	85.4052	0.34602										85.6552	0.10578
																	85.4552	0.34604										85.7052	0.10581
																	85.5052	0.34607										85.7552	0.10585
																	85.5552	0.34609										85.8052	0.10588
																	85.6052	0.34611										85.8552	0.10592
																	85.6552	0.34613										85.9052	0.10595
																	85.7052	0.34615										85.9552	0.10599
																	85.7552	0.34617										86.0052	0.10602
																	85.8052	0.3462										86.0552	0.10606
																	85.8552	0.34622										86.1052	0.10609
																	85.9052	0.34624										86.1552	0.10613
																	85.9552	0.34626										86.2052	0.10616
																	86.0052	0.34628										86.2552	0.10619
																	86.0552	0.3463										86.3052	0.10623
																	86.1052	0.34633										86.3552	0.10626
																	86.1552	0.34635										86.4052	0.1063
																	86.2052	0.34637										86.4552	0.10633
																	86.2552	0.34639										86.5052	0.10637
																	86.3052	0.34641										86.5552	0.1064
																	86.3552	0.34643										86.6052	0.10644
																	86.4052	0.34646										86.6552	0.10647
																	86.4552	0.34648										86.7053	0.10651
																	86.5052	0.3465										86.7553	0.10654
																	86.5552	0.34652										86.8053	0.10657
																	86.6052	0.34654										86.8553	0.10661
																	86.6552	0.34656										86.9053	0.10664
																	86.7053	0.34659										86.9553	0.10668
																	86.7553	0.34661										87.0053	0.10671
																	86.8053	0.34663										87.0553	0.10675
																	86.8553	0.34665										87.1053	0.10678
																	86.9053	0.34667										87.1553	0.10682
																	86.9553	0.3467										87.2053	0.10685
																	87.0053	0.34672										87.2553	0.10689
																	87.0553	0.34674										87.3053	0.10692
																	87.1053	0.34676										87.3553	0.10696
																	87.1553	0.34678										87.4053	0.10699
																	87.2053	0.3468										87.4553	0.10702
																	87.2553	0.34683										87.5053	0.10706
																	87.3053	0.34685										87.5553	0.10709
																	87.3553	0.34687										87.6053	0.10713
																	87.4053	0.34689										87.6553	0.10716
																	87.4553	0.34691										87.7053	0.1072
																	87.5053	0.34693										87.7553	0.10723
																	87.5553	0.34696										87.8053	0.10727
																	87.6053	0.34698										87.8553	0.1073
																	87.6553	0.347										87.9053	0.10734
																	87.7053	0.34702										87.9553	0.10737
																	87.7553	0.34704										88.0053	0.1074
																	87.8053	0.34706										88.0553	0.10744
																	87.8553	0.34709										88.1053	0.10747
																	87.9053	0.34711										88.1553	0.10751
																	87.9553	0.34713										88.2053	0.10754
																	88.0053	0.34715										88.2553	0.10758
																	88.0553	0.34717										88.3053	0.10761
																	88.1053	0.34719										88.3553	0.10765
																	88.1553	0.34722										88.4053	0.10768
																	88.2053	0.34724										88.4553	0.10772
																	88.2553	0.34726										88.5053	0.10775
																	88.3053	0.34728										88.5553	0.10778
																	88.3553	0.3473										88.6053	0.10782
																	88.4053	0.34732										88.6553	0.10785
																	88.4553	0.34735										88.7053	0.10789
																	88.5053	0.34737										88.7554	0.10792
																	88.5553	0.34739										88.8054	0.10796
																	88.6053	0.34741										88.8554	0.10799
																	88.6553	0.34743										88.9054	0.10803
																	88.7053	0.34745										88.9554	0.10806
																	88.7554	0.34748										89.0054	0.10809
																	88.8054	0.3475										89.0554	0.10813
																	88.8554	0.34752										89.1054	0.10816
																	88.9054	0.34754										89.1554	0.1082
																	88.9554	0.34756										89.2054	0.10823
																	89.0054	0.34758										89.2554	0.10827
																	89.0554	0.34761										89.3054	0.1083
																	89.1054	0.34763										89.3554	0.10834
																	89.1554	0.34765										89.4054	0.10837
																	89.2054	0.34767										89.4554	0.10841
																	89.2554	0.34769										89.5054	0.10844
																	89.3054	0.34771										89.5554	0.10847
																	89.3554	0.34774										89.6054	0.10851
																	89.4054	0.34776										89.6554	0.10854
																	89.4554	0.34778										89.7054	0.10858
																	89.5054	0.3478										89.7554	0.10861
																	89.5554	0.34782										89.8054	0.10865
																	89.6054	0.34784										89.8554	0.10868
																	89.6554	0.34787										89.9054	0.10872
																	89.7054	0.34789										89.9554	0.10875
																	89.7554	0.34791										90.0054	0.10878
																	89.8054	0.34793										90.0554	0.10882
																	89.8554	0.34795										90.1054	0.10885
																	89.9054	0.34797										90.1554	0.10889
																	89.9554	0.348										90.2054	0.10892
																	90.0054	0.34802										90.2554	0.10896
																	90.0554	0.34804										90.3054	0.10899
																	90.1054	0.34806										90.3554	0.10903
																	90.1554	0.34808										90.4054	0.10906
																	90.2054	0.3481										90.4554	0.10909
																	90.2554	0.34813										90.5054	0.10913
																	90.3054	0.34815										90.5554	0.10916
																	90.3554	0.34817										90.6054	0.1092
																	90.4054	0.34819										90.6554	0.10923
																	90.4554	0.34821										90.7054	0.10927
																	90.5054	0.34823										90.7554	0.1093
																	90.5554	0.34826										90.8054	0.10934
																	90.6054	0.34828										90.8555	0.10937
																	90.6554	0.3483										90.9055	0.1094
																	90.7054	0.34832										90.9555	0.10944
																	90.7554	0.34834										91.0055	0.10947
																	90.8054	0.34836										91.0555	0.10951
																	90.8555	0.34838										91.1055	0.10954
																	90.9055	0.34841										91.1555	0.10958
																	90.9555	0.34843										91.2055	0.10961
																	91.0055	0.34845										91.2555	0.10965
																	91.0555	0.34847										91.3055	0.10968
																	91.1055	0.34849										91.3555	0.10971
																	91.1555	0.34851										91.4055	0.10975
																	91.2055	0.34854										91.4555	0.10978
																	91.2555	0.34856										91.5055	0.10982
																	91.3055	0.34858										91.5555	0.10985
																	91.3555	0.3486										91.6055	0.10989
																	91.4055	0.34862										91.6555	0.10992
																	91.4555	0.34864										91.7055	0.10996
																	91.5055	0.34867										91.7555	0.10999
																	91.5555	0.34869										91.8055	0.11002
																	91.6055	0.34871										91.8555	0.11006
																	91.6555	0.34873										91.9055	0.11009
																	91.7055	0.34875										91.9555	0.11013
																	91.7555	0.34877										92.0055	0.11016
																	91.8055	0.3488										92.0555	0.1102
																	91.8555	0.34882										92.1055	0.11023
																	91.9055	0.34884										92.1555	0.11026
																	91.9555	0.34886										92.2055	0.1103
																	92.0055	0.34888										92.2555	0.11033
																	92.0555	0.3489										92.3055	0.11037
																	92.1055	0.34893										92.3555	0.1104
																	92.1555	0.34895										92.4055	0.11044
																	92.2055	0.34897										92.4555	0.11047
																	92.2555	0.34899										92.5055	0.11051
																	92.3055	0.34901										92.5555	0.11054
																	92.3555	0.34903										92.6055	0.11057
																	92.4055	0.34905										92.6555	0.11061
																	92.4555	0.34908										92.7055	0.11064
																	92.5055	0.3491										92.7555	0.11068
																	92.5555	0.34912										92.8055	0.11071
																	92.6055	0.34914										92.8555	0.11075
																	92.6555	0.34916										92.9056	0.11078
																	92.7055	0.34918										92.9556	0.11081
																	92.7555	0.34921										93.0056	0.11085
																	92.8055	0.34923										93.0556	0.11088
																	92.8555	0.34925										93.1056	0.11092
																	92.9056	0.34927										93.1556	0.11095
																	92.9556	0.34929										93.2056	0.11099
																	93.0056	0.34931										93.2556	0.11102
																	93.0556	0.34934										93.3056	0.11105
																	93.1056	0.34936										93.3556	0.11109
																	93.1556	0.34938										93.4056	0.11112
																	93.2056	0.3494										93.4556	0.11116
																	93.2556	0.34942										93.5056	0.11119
																	93.3056	0.34944										93.5556	0.11123
																	93.3556	0.34946										93.6056	0.11126
																	93.4056	0.34949										93.6556	0.1113
																	93.4556	0.34951										93.7056	0.11133
																	93.5056	0.34953										93.7556	0.11136
																	93.5556	0.34955										93.8056	0.1114
																	93.6056	0.34957										93.8556	0.11143
																	93.6556	0.34959										93.9056	0.11147
																	93.7056	0.34962										93.9556	0.1115
																	93.7556	0.34964										94.0056	0.11154
																	93.8056	0.34966										94.0556	0.11157
																	93.8556	0.34968										94.1056	0.1116
																	93.9056	0.3497										94.1556	0.11164
																	93.9556	0.34972										94.2056	0.11167
																	94.0056	0.34974										94.2556	0.11171
																	94.0556	0.34977										94.3056	0.11174
																	94.1056	0.34979										94.3556	0.11178
																	94.1556	0.34981										94.4056	0.11181
																	94.2056	0.34983										94.4556	0.11184
																	94.2556	0.34985										94.5056	0.11188
																	94.3056	0.34987										94.5556	0.11191
																	94.3556	0.3499										94.6056	0.11195
																	94.4056	0.34992										94.6556	0.11198
																	94.4556	0.34994										94.7056	0.11202
																	94.5056	0.34996										94.7556	0.11205
																	94.5556	0.34998										94.8056	0.11208
																	94.6056	0.35										94.8556	0.11212
																	94.6556	0.35002										94.9056	0.11215
																	94.7056	0.35005										94.9557	0.11219
																	94.7556	0.35007										95.0057	0.11222
																	94.8056	0.35009										95.0557	0.11226
																	94.8556	0.35011										95.1057	0.11229
																	94.9056	0.35013										95.1557	0.11232
																	94.9557	0.35015										95.2057	0.11236
																	95.0057	0.35018										95.2557	0.11239
																	95.0557	0.3502										95.3057	0.11243
																	95.1057	0.35022										95.3557	0.11246
																	95.1557	0.35024										95.4057	0.1125
																	95.2057	0.35026										95.4557	0.11253
																	95.2557	0.35028										95.5057	0.11256
																	95.3057	0.3503										95.5557	0.1126
																	95.3557	0.35033										95.6057	0.11263
																	95.4057	0.35035										95.6557	0.11267
																	95.4557	0.35037										95.7057	0.1127
																	95.5057	0.35039										95.7557	0.11274
																	95.5557	0.35041										95.8057	0.11277
																	95.6057	0.35043										95.8557	0.1128
																	95.6557	0.35046										95.9057	0.11284
																	95.7057	0.35048										95.9557	0.11287
																	95.7557	0.3505										96.0057	0.11291
																	95.8057	0.35052										96.0557	0.11294
																	95.8557	0.35054										96.1057	0.11298
																	95.9057	0.35056										96.1557	0.11301
																	95.9557	0.35058										96.2057	0.11304
																	96.0057	0.35061										96.2557	0.11308
																	96.0557	0.35063										96.3057	0.11311
																	96.1057	0.35065										96.3557	0.11315
																	96.1557	0.35067										96.4057	0.11318
																	96.2057	0.35069										96.4557	0.11321
																	96.2557	0.35071										96.5057	0.11325
																	96.3057	0.35073										96.5557	0.11328
																	96.3557	0.35076										96.6057	0.11332
																	96.4057	0.35078										96.6557	0.11335
																	96.4557	0.3508										96.7057	0.11339
																	96.5057	0.35082										96.7557	0.11342
																	96.5557	0.35084										96.8057	0.11345
																	96.6057	0.35086										96.8558	0.11349
																	96.6557	0.35088										96.9057	0.11352
																	96.7057	0.35091										96.9557	0.11356
																	96.7557	0.35093										97.0058	0.11359
																	96.8057	0.35095										97.0558	0.11363
																	96.8558	0.35097										97.1058	0.11366
																	96.9057	0.35099										97.1558	0.11369
																	96.9557	0.35101										97.2058	0.11373
																	97.0058	0.35104										97.2558	0.11376
																	97.0558	0.35106										97.3058	0.1138
																	97.1058	0.35108										97.3558	0.11383
																	97.1558	0.3511										97.4058	0.11386
																	97.2058	0.35112										97.4558	0.1139
																	97.2558	0.35114										97.5058	0.11393
																	97.3058	0.35116										97.5558	0.11397
																	97.3558	0.35119										97.6058	0.114
																	97.4058	0.35121										97.6558	0.11404
																	97.4558	0.35123										97.7058	0.11407
																	97.5058	0.35125										97.7558	0.1141
																	97.5558	0.35127										97.8058	0.11414
																	97.6058	0.35129										97.8558	0.11417
																	97.6558	0.35131										97.9058	0.11421
																	97.7058	0.35134										97.9558	0.11424
																	97.7558	0.35136										98.0058	0.11428
																	97.8058	0.35138										98.0558	0.11431
																	97.8558	0.3514										98.1058	0.11434
																	97.9058	0.35142										98.1558	0.11438
																	97.9558	0.35144										98.2058	0.11441
																	98.0058	0.35146										98.2558	0.11445
																	98.0558	0.35149										98.3058	0.11448
																	98.1058	0.35151										98.3558	0.11451
																	98.1558	0.35153										98.4058	0.11455
																	98.2058	0.35155										98.4558	0.11458
																	98.2558	0.35157										98.5058	0.11462
																	98.3058	0.35159										98.5558	0.11465
																	98.3558	0.35161										98.6058	0.11468
																	98.4058	0.35164										98.6558	0.11472
																	98.4558	0.35166										98.7058	0.11475
																	98.5058	0.35168										98.7558	0.11479
																	98.5558	0.3517										98.8058	0.11482
																	98.6058	0.35172										98.8558	0.11486
																	98.6558	0.35174										98.9059	0.11489
																	98.7058	0.35176										98.9558	0.11492
																	98.7558	0.35179										99.0058	0.11496
																	98.8058	0.35181										99.0559	0.11499
																	98.8558	0.35183										99.1059	0.11503
																	98.9059	0.35185										99.1559	0.11506
																	98.9558	0.35187										99.2059	0.11509
																	99.0058	0.35189										99.2559	0.11513
																	99.0559	0.35191										99.3059	0.11516
[truncated: 18,004 more rows]

## Sheet: Fig2e, f
				ImageID_1230
				Time (min)	50% SFAs						50% SFAs
					REP1	REP2	REP3				Mean
				0	0	0	0				0
				0.1	0.32556	0.29652	0.29112				0.3044
				0.5	0.36914	0.3347	0.33864				0.347493
				1	0.3947	0.36378	0.3745				0.37766
				5	0.53724	0.50041	0.51973				0.519127
				10	0.61208	0.57784	0.59067				0.59353
				Time (min)	40% SFAs						40% SFAs
					REP1	REP2	REP3	REP4			Mean	StDev
				0	0	0	0	0			0	0
				0.1	0.13498	0.12526	0.09488	0.08831			0.110858	0.0227523
				0.5	0.19624	0.16836	0.15173	0.13919			0.16388	0.0246608
				1	0.24757	0.22544	0.19149	0.16972			0.208555	0.034673
				5	0.49161	0.47055	0.45344	0.4326			0.46205	0.0250831
				10	0.61489	0.60992	0.59683	0.58163			0.600818	0.0148879
				Time (min)	35% SFAs						35% SFAs
					REP1	REP2	REP3	REP4			Mean	StDev
				0	0	0	0	0			0	0
				0.1	0.05125	0.03633	0.06627	0.05725			0.052775	0.0125818
				0.5	0.08149	0.06197	0.09258	0.07747			0.0783775	0.0126679
				1	0.11449	0.09083	0.12685	0.11059			0.11069	0.0149445
				5	0.31353	0.27747	0.32513	0.29728			0.303352	0.0206932
				10	0.47189	0.45338	0.4731	0.43787			0.45906	0.0167631

## Sheet: Fig2g, S2k, S2n
	Liposomes	10% SFAs (PC, PE)						50% SFAs (+ protein)			60% SFAs (PC, PE)						40% SFAs (+ protein)			60% SFAs + cholesterol						35% SFAs (+ protein)			10% SFAs (PC)			35% SFAs + cholesterol			35% SFAs + cholesterol (+ protein)			60% SFAs (PC)			40% SFAs			50% SFAs			35% SFAs
	Wavelength	1	2	3	4	5	6	1	2	3	1	2	3	4	5	6	1	2	3	1	2	3	4	5	6	1	2	3	1	2	3	1	2	3	1	2	3	1	2	3	1	2	3	1	2	3	1	2	3
	400	8914	6783	6147	6526	6130	5947	7153	6425	6136	8793	7637	6270	7700	6998	7183	5243	5662	7093	9682	9845	8816	7983	9098	8003	6596	6499	5846	7203	5839	5080	6852	7024	6263	6473	6448	7898	7118	6904	6842	6822	5897	6729	7681	7062	6644	6551	5835	7385
	401	5443	5204	4407	4757	4395	4398	5115	4843	4681	6545	5964	5192	5870	5757	5595	4577	4801	4473	8531	7951	7228	6965	7796	6719	5572	5306	4886	5065	4467	4306	6091	6002	5703	5602	5163	5446	5552	4707	4928	4654	4512	4906	5852	6045	5261	5004	4791	4966
	402	3925	3851	3360	3616	3363	3433	3946	3920	3820	5444	5019	4550	5078	4822	4661	3854	3792	3308	7780	7350	6637	6372	7296	6120	4528	4442	3902	3753	3481	3312	5100	5301	4755	4932	4201	4450	4368	3711	3968	3694	3533	3678	5016	4965	4458	3938	3755	3842
	403	3581	3664	3128	3392	3129	3177	3991	3707	3765	5407	4962	4665	4924	4704	4548	3742	3722	3254	8050	7551	6639	6765	7447	6180	4493	4441	3766	3456	3301	3019	5170	5410	4783	4833	4189	4363	4240	3593	3697	3588	3451	3648	4980	4990	4352	3792	3644	3675
	404	3610	3779	3221	3563	3255	3425	4287	4107	4008	5873	5353	4884	5356	5276	4937	4042	3973	3343	8764	8291	7356	7326	8143	6780	4990	4833	3892	3759	3566	3183	5665	5721	5158	5381	4508	4720	4484	3850	4215	3869	3566	3871	5405	5216	4611	4012	3786	3978
	405	4012	4278	3403	3823	3563	3677	4593	4315	4349	6296	5866	5209	5992	5643	5420	4357	4246	3688	9702	9042	8035	7975	9047	7449	5282	5217	4299	4063	3897	3528	6176	6058	5736	5760	4838	5088	4721	4059	4557	4164	3789	4329	5726	5618	5168	4340	4266	4277
	406	4435	4562	3730	4259	3847	3921	4999	4720	4839	6859	6470	5730	6392	6236	5843	4795	4726	3981	10741	9784	8840	8591	9950	8446	5812	5724	4650	4393	4209	3736	6790	6771	6367	6303	5413	5528	5290	4362	4979	4472	4145	4626	6526	6310	5524	4772	4525	4592
	407	4814	5096	4042	4494	4085	4324	5571	5183	5008	7584	6920	6332	7029	6774	6266	5227	4967	4309	11717	10862	9560	9520	10778	9008	6386	6311	5026	4715	4498	3980	7280	7526	6845	6700	5909	6043	5842	4786	5307	5014	4407	4895	6910	6913	6119	5224	4874	5050
	408	5108	5207	4387	4822	4407	4684	5788	5460	5362	8088	7627	6785	7487	7089	6757	5497	5421	4492	12522	11530	10338	10224	11659	9779	6781	6576	5334	4990	4748	4341	7675	7770	7413	7415	6116	6521	6165	5181	5698	5134	4788	5311	7483	7188	6568	5467	5243	5287
	409	5508	5605	4730	5225	4903	4882	6376	5888	5854	8648	8127	7374	7942	8070	7261	5966	5885	5010	13651	12675	11274	11073	12707	10533	7215	7204	5971	5589	5161	4830	8666	8733	7829	8050	6916	6992	6563	5486	6195	5725	5196	5836	8014	7956	7086	5955	5732	5890
	410	5892	6169	5036	5632	5300	5455	6868	6384	6269	9432	8752	7921	8871	8490	8138	6526	6317	5288	14959	13866	12308	12213	14199	11619	8108	7826	6466	5970	5633	5223	9448	9333	8608	8770	7312	7641	7240	6026	6606	6167	5752	6371	8679	8697	7772	6477	6136	6400
	411	6586	6509	5615	6261	5726	5890	7553	6997	7038	10399	9736	8642	9862	9374	8743	7172	7052	5823	16338	15317	13444	13092	15122	12747	8727	8406	6781	6444	6139	5647	10122	10311	9415	9489	8151	8286	7791	6542	7210	6788	6088	6854	9426	9463	8418	7169	6646	6986
	412	6862	7191	6096	6627	6021	6256	8015	7683	7618	11328	10655	9252	10350	9989	9600	7555	7478	6281	17517	16448	14617	14403	16591	13844	9499	9342	7463	6977	6536	6078	10871	11017	10164	10317	8678	9165	8433	7038	7897	7228	6686	7435	10239	10171	9108	7518	7240	7527
	413	7388	7726	6454	7262	6568	6739	8852	7958	8233	12025	11355	10295	11429	10856	10238	8308	8123	6777	19146	17879	15755	15628	17856	14856	10145	9938	8017	7472	7198	6637	11680	11849	10935	11087	9487	9807	9246	7830	8455	7885	7234	8041	11008	10944	9709	8340	7944	7921
	414	7850	8075	6720	7424	7052	7134	9119	8623	8617	12731	11912	10482	11702	11712	10769	8739	8633	7055	20121	18768	16630	16571	18865	15775	10690	10290	8178	7910	7547	6923	12375	12553	11741	11839	9660	10195	9762	8087	8921	8225	7528	8495	11418	11287	10316	8650	8275	8391
	415	8559	8786	7311	8048	7570	7764	9968	9325	9249	13655	12974	11461	12875	12572	11706	9405	9209	7568	21458	20116	17924	17860	20251	17079	11408	11126	9110	8569	8265	7427	13382	13403	12471	12571	10551	10802	10320	8892	9667	8892	8136	9073	12420	12359	11062	9314	8831	9206
	416	9092	9427	7792	8846	8044	8449	10593	9933	10008	14832	13659	12292	13873	13255	12504	10267	10011	8144	23396	21623	19290	19144	22139	18494	12471	11944	9846	9170	8778	8068	14242	14505	13366	13499	11302	11646	11362	9516	10300	9690	8727	9858	13295	12914	11705	9971	9515	9906
	417	9920	10190	8376	9313	8723	8831	11474	10401	10496	15675	14827	13125	14709	14245	13186	10571	10524	8783	24848	23312	20646	20294	23350	19665	13265	12746	10459	9747	9489	8735	15519	15387	14178	14485	12055	12587	12031	10140	11116	10336	9376	10263	14211	14036	12690	10627	10165	10546
	418	10436	10591	8940	9959	9193	9489	11840	11154	11039	16577	15454	14117	15723	14922	14095	11377	11097	9360	25847	24676	21918	21587	24671	20818	14070	13525	10801	10265	9954	9114	16505	16374	15094	15437	12715	13283	12481	10604	11676	10845	9942	10975	15154	14746	13408	11109	10771	11184
	419	10909	11214	9340	10313	9614	9982	12717	11919	11956	17444	16460	14743	16306	15901	15017	12154	11923	9769	27954	26276	22740	22902	26223	21970	14680	14519	11727	11009	10460	9675	17355	17047	15884	15938	13467	14028	13381	11219	12610	11249	10542	11608	15706	15886	14150	11642	11247	11570
	420	11289	11590	9577	10733	9930	10178	13164	12414	12106	18136	16961	15359	17068	16496	15468	12512	12239	10058	28649	27243	23837	23518	26958	22766	15233	15099	11990	11455	11095	10185	17633	17384	16348	16495	13997	14341	13870	11660	12899	11647	10969	12131	16350	16245	14760	12228	11771	12085
	421	11891	12340	10096	11404	10168	10757	13817	12894	12897	19185	18120	16050	17830	17217	16092	13163	12764	10546	30326	28440	25413	24740	28538	23657	16060	15856	12758	12014	11674	10583	18683	18436	17374	17211	14433	15193	14573	12626	13625	12389	11303	12800	17451	16988	15464	12981	12321	12770
	422	12441	12827	10616	11889	10920	11278	14468	13592	13506	19887	18810	16618	18473	18039	16941	13881	13318	11186	31314	29513	26434	25898	29628	25000	16918	16305	13319	12804	12336	11307	19739	19229	18180	18219	15279	15670	15345	13119	14035	12834	11869	13321	18199	17888	16042	13575	12922	13357
	423	13019	13375	10862	12188	11475	11829	15167	14067	13945	20759	19583	17547	19236	18808	17599	14369	14134	11556	33119	30758	27342	26904	30745	25892	17694	16786	13737	13198	12994	11640	20353	20094	18630	18885	15707	16339	16055	13433	14893	13660	12269	13763	18824	18462	16757	14124	13376	13872
	424	13621	13614	11420	12644	11797	12014	15618	14366	14324	21433	20256	18065	19816	19418	18118	14743	14572	12006	33917	31826	28138	27734	31790	26665	18254	17688	14218	13802	13332	12187	20762	20894	19344	19404	16155	16774	16745	14119	15363	13915	12933	14280	19611	19210	17310	14459	13882	14340
	425	13731	14260	11681	13091	11982	12502	15828	14895	14846	22251	20502	18625	20489	19992	18791	15001	15090	12214	34985	32468	28838	28421	32996	27425	18667	18030	14534	14178	13855	12352	21543	21138	19946	20082	16639	17020	17066	14513	15840	14388	13151	14640	19850	19752	17848	14844	14347	14693
	426	13902	14326	11961	13315	12286	12654	16228	15021	14887	22455	21126	18882	21022	20306	18885	15677	15277	12511	35115	33131	29411	28969	33153	27596	19405	18557	14938	14474	14351	12878	21636	21588	20249	20040	16780	17540	17629	14731	16140	14744	13423	15029	20471	19849	17934	15201	14695	15198
	427	14547	14726	12253	13854	12798	13186	16695	15493	15553	23220	21748	19351	21518	20846	19280	15764	15831	13025	35798	33978	30128	29697	34176	28417	19738	18674	15243	15301	14500	13138	22202	22053	20781	20715	17613	17795	18126	15347	16697	15178	13624	15386	20902	20531	18609	15528	15002	15440
	428	14914	15416	12673	14194	13078	13412	17095	16086	15781	23680	22220	19820	22187	21359	19927	16349	16139	13130	36761	34831	30748	30406	35213	29232	20142	19298	15756	15612	15138	13422	22972	22974	21365	21102	17816	18480	18699	15790	16905	15473	14062	15978	21362	21280	19168	16283	15286	15866
	429	15203	15585	12881	14390	13184	13462	17448	16287	16098	23865	22466	20217	22437	21462	20408	16435	16300	13580	37486	35108	31208	30991	35981	29490	20556	19971	15945	15975	15371	14127	23315	22885	21606	21620	18048	18701	19013	16080	17412	15814	14553	16162	21801	21450	19456	16221	15581	16208
	430	15531	16030	12956	14687	13473	14079	17741	16537	16461	24930	23381	20629	22838	21653	20709	17070	16890	13667	37906	35890	31534	31728	35854	30083	21120	20237	16277	16052	15793	14390	23758	23058	21820	21948	18528	19015	19466	16456	17756	16316	14833	16559	22260	22207	19807	16437	15976	16510
	431	15812	16188	13334	14843	13687	14043	17966	16815	16542	25054	23391	20946	23177	22266	20773	17223	17066	14051	38264	36240	31963	31562	36281	30594	21173	20543	16472	16291	15847	14421	23627	23533	22003	22368	18718	18973	19558	16477	18082	16335	14906	16650	22489	22315	20133	16611	16119	16526
	432	16053	16438	13540	15371	14187	14264	18285	16955	16919	25138	23849	21126	23434	22586	21285	17710	17276	14396	39200	36623	32406	31958	37080	30507	21939	20854	16897	16796	16347	15118	24370	24062	22588	22475	18656	19331	19948	17300	18371	16497	15182	17248	23237	22655	20347	17038	16468	17065
	433	16394	16831	13851	15379	14228	14442	18871	17558	17098	25551	24093	21267	24189	23092	21864	18149	17567	14521	39536	37475	33322	32427	37331	31197	22037	21165	16958	17362	16783	15309	24892	23931	22679	22887	19130	19839	20609	17307	18983	17054	15504	17209	23176	22958	20749	17456	16485	17140
	434	16776	17175	13975	15760	14669	14933	19256	17768	17533	26165	24605	21943	24273	23362	21979	18457	17958	14632	40105	37964	33281	33375	37782	31708	22642	21672	17460	17974	17216	15842	25045	24868	22976	23492	19347	20012	20835	17925	19238	17329	15729	17595	23643	23463	21138	17682	16940	17486
	435	16969	17688	14383	16188	14827	15354	19133	18029	17817	26460	24925	22598	24813	23736	22453	18549	18397	15079	40703	38352	33663	33425	38387	32376	23052	21916	17887	18266	17669	16069	25379	24754	23181	23350	19948	19990	21200	18042	19505	17680	16096	17970	24210	23892	21663	17726	17448	17738
	436	17373	17948	14639	16376	15259	15648	19725	18437	17909	27076	25516	22766	24873	24155	22908	19187	18503	15417	41260	39213	34146	33742	38597	32285	23269	22337	18134	18644	17955	16513	25852	25149	23552	23996	20016	20569	21801	18303	19820	18197	16397	18482	24543	24458	21906	18268	17440	18258
	437	17859	18424	14715	16817	15482	15803	19752	18594	18436	27407	25931	23052	25790	24788	23082	19603	19263	15903	42016	39759	34871	34315	39422	32553	23975	23217	18548	19233	18727	16874	26380	25370	24155	24420	20451	20954	22457	18923	20350	18042	17010	18756	25049	25286	22549	18520	18057	18570
	438	18273	18635	15546	17390	15873	16139	20846	19172	18888	28115	26562	23487	26010	25135	23558	19958	19478	16006	42573	39700	35493	35109	39888	33354	24501	23711	18858	19756	19183	17432	26952	25987	24568	24698	20568	21364	22996	19444	20939	18831	17262	19331	25708	25447	22471	19240	18180	19127
	439	18840	19117	15992	17470	16478	16890	20918	19807	19628	28985	27244	24456	26939	25707	23886	20203	19801	16541	43089	40685	35823	35612	40797	34004	25346	24280	19184	20302	20014	17943	27256	26444	24967	24959	21016	21478	23795	19757	21414	19060	17525	19487	26423	26260	23605	19814	18828	19590
	440	19281	19821	15989	18084	16831	16959	21524	20090	19919	29682	27640	24776	27700	26278	24627	21243	20901	16798	44064	41404	36659	35971	41731	34885	25930	24795	19963	20855	20428	18734	27951	26985	25661	25921	21636	21975	24370	20524	22121	19987	18048	19966	26567	26629	24067	20127	19554	20062
	441	19603	20363	16480	18556	17142	17532	21933	20522	19858	30140	28097	25407	27432	26600	24773	21809	21102	17233	44676	42299	37714	36955	41863	35037	26516	25126	20168	21775	21439	19037	28288	27728	26230	26177	21786	22289	25000	21238	22681	20438	18294	20284	27570	27143	24465	20450	19485	20317
	442	20421	21047	17162	18973	17640	18043	22705	21065	20939	30718	28961	25755	28546	27558	25681	22157	21673	17785	45718	43455	38030	37689	43117	35969	27087	26032	21097	22562	21501	19720	29139	28334	26436	27047	22020	23073	25766	21610	23431	20727	19049	21189	27886	27970	24905	20878	20257	20978
	443	20967	21865	17508	19539	18377	18609	23449	21815	21358	32234	29809	26473	29098	28304	26476	22818	22480	18162	47301	44368	39168	38186	44497	36703	27952	26369	21623	23278	22771	20579	30012	29182	27542	27711	22847	23487	26749	22245	24037	21606	19548	21683	29326	28752	26032	21517	21021	21505
	444	21906	22196	18242	20343	18763	19467	24255	22486	22048	32872	30517	27099	30274	29258	27122	24168	23448	18733	47839	45054	40016	39108	45212	37378	28759	27919	22495	24300	23583	21310	30466	29672	28277	28249	23376	24080	27366	23169	24952	22195	19942	22617	30018	29933	26934	22387	21788	22198
	445	22543	22913	19127	21087	19558	20293	24966	23147	22592	33771	31706	28088	30875	29789	28119	24262	23874	19503	48779	45649	40614	40248	46461	38515	30082	28559	22932	25193	24632	22186	31394	30773	28811	28868	24278	24979	28263	23934	25589	23074	20991	23385	30901	30741	27645	23255	22267	22996
	446	23089	23722	19712	21821	20433	20522	25498	23386	23549	34446	32491	28611	32052	30952	28471	25498	24534	19823	49592	47056	41827	41008	47152	38845	30912	29459	23663	26007	25400	22972	32512	31500	29363	30096	24976	25416	29299	24801	26637	23630	21345	23990	31992	31555	28939	23644	22878	23376
	447	23950	24809	20124	22656	21033	21299	26622	24578	23895	35247	33410	29861	32627	31318	29259	25778	25664	20535	50987	48421	42752	42256	48562	39949	31842	30223	24384	26773	26088	23978	33336	31807	30524	30635	25684	25867	30301	25564	27261	24230	22021	24561	32421	32449	29403	24517	23757	24478
	448	24623	25013	20807	23152	21500	22020	26880	25166	24898	36548	34155	30308	33424	32339	29762	26975	26413	21557	51688	49263	43570	43115	49530	40653	32348	31083	24907	27691	27250	24699	34013	32773	30582	31470	26325	26785	31278	26017	28243	24919	22774	25517	33729	33527	30457	25028	24483	25056
	449	25481	26292	21550	23659	22177	22631	27960	25927	25709	37217	34830	31020	33823	33095	30786	27514	26968	21904	53307	49846	43955	43552	50277	41660	33861	31696	25926	28949	28357	25529	34981	33630	31354	31839	26303	27353	32462	27042	29045	25691	23258	26314	34724	34198	31112	25886	24731	25625
	450	26607	26917	22342	24445	22654	23127	28960	26175	26004	38280	36067	32001	35464	33803	31740	28538	27661	22673	54049	51166	44737	43854	51553	42242	34860	33003	26814	29679	29376	26785	35384	34734	32371	32848	27250	28178	33098	27877	29971	26765	23978	27007	35540	34802	32093	26717	25634	26395
	451	27221	27679	22413	25195	23318	24407	29166	27147	26562	39113	36781	32648	36015	34117	32279	29047	28623	23143	54688	52408	45312	44742	52143	42911	35457	33713	27184	30467	30149	27498	35813	34861	32771	33256	27907	28826	33968	28800	30458	27379	24758	27727	36317	35750	32797	27070	26254	27159
	452	27532	28371	23137	25749	24092	24609	29781	27583	27202	39828	36827	33051	35998	35243	32928	29946	29718	23669	55617	52571	46177	45253	52788	43510	36435	34049	27474	31570	31265	28422	36793	35440	33765	34113	28171	28817	34997	29367	31166	27738	25618	28114	36838	36716	33518	27616	26765	27505
	453	28175	29022	23447	26540	24481	25100	30330	28389	27738	40517	37751	33753	37107	35929	32993	30756	29908	24216	56303	52968	46847	45869	53481	43791	37354	35282	28246	32909	31969	28999	37278	36069	33585	34499	28729	29622	35443	29775	32008	28586	25939	28757	37684	37346	34021	28683	27587	28399
	454	28934	30034	24472	27587	25152	25714	31169	28631	28592	41338	38266	33658	37238	35994	33934	30911	30726	24480	56843	54094	47624	46706	53389	44618	38285	36023	28846	33687	32634	29904	37449	36671	34571	34914	29226	30333	36140	30325	32593	28713	25968	29454	38339	38079	34599	29118	28092	28306
	455	29793	30860	24954	27971	25690	26665	31732	29143	28984	41623	38829	34950	37710	36428	34134	32276	31449	25262	57443	54757	47926	47092	54006	45141	38573	36002	30003	34164	33397	30234	38465	36852	35291	35349	29522	30057	36810	31352	33359	29439	26812	30171	39399	39033	35120	29433	28802	29020
	456	30219	30976	25225	28505	26238	26806	32098	29472	29260	42011	39674	35319	38486	36955	34930	32666	31468	25486	57719	55021	47979	47985	54560	45148	38983	36704	29753	34837	33978	31283	38808	37710	35487	35796	29798	30400	37723	31461	33728	29897	27102	30390	39511	39646	35836	29946	28651	29878
	457	30731	31610	25801	28518	26576	27447	32726	29954	29485	42915	40144	35484	39002	37624	34960	32960	31982	25642	58204	55101	47863	47555	54821	45250	39850	38272	30450	35447	35169	31722	39536	38005	35828	36376	30200	30975	38061	32384	34237	30528	27559	30570	40095	39718	35951	30103	29210	30329
	458	30916	32147	26420	29347	26929	28152	33123	30142	29728	43260	40227	36085	39109	37990	35067	33724	32643	26305	58074	55143	48660	47773	55604	45257	40325	38271	31233	36274	35804	32210	39889	38078	36504	36389	30171	31323	38899	32201	34873	30687	28083	31278	41143	40284	36387	31163	30392	30528
	459	31442	32192	26406	29834	27285	28213	33244	30868	30276	43349	40565	35809	39621	38293	35470	34186	32953	26802	58353	55194	48870	48121	55663	45408	40984	38432	31602	36893	36573	33330	39777	38244	36573	36620	30957	31753	38520	32673	34848	31134	28666	31323	40807	40616	36884	31582	30170	30983
	460	32265	32905	27111	29911	27469	28659	33622	31505	30686	44119	41015	36420	39696	38044	35469	34489	33269	27019	58403	55158	48738	47922	55377	45573	41739	38840	31960	37718	37459	33600	40420	38472	36713	37112	30517	32234	39583	33388	35143	31577	28588	32186	40911	41230	36990	31177	30862	31352
	461	32815	33282	27192	30408	28267	28709	33639	30943	30986	43974	41270	36875	39457	37916	35496	34244	33798	26974	58814	55094	48617	47701	54759	45423	41917	39389	32158	37710	37538	34250	40197	38424	36872	36976	31023	31857	39853	33368	35608	31285	28812	32210	41353	41506	37453	31415	30389	31704
	462	33055	33960	27489	30419	28143	29189	33691	31378	31141	44452	41520	37299	40033	38588	35728	35135	33959	27527	58374	54624	48959	48258	56005	45847	41948	39203	32516	38865	37984	34230	40557	39333	37433	37620	31121	32557	39900	33965	35757	32338	29284	32523	42155	41378	38210	31734	30890	32048
	463	33563	34464	28058	31281	28567	29708	34656	31876	31581	45027	41491	37362	40283	38603	36462	35662	34163	27866	58379	55591	48617	48027	55902	45999	42618	40122	33166	39468	38810	35401	41053	39401	37121	37794	31057	32590	40577	34612	36041	32630	29658	32770	42284	42272	38177	32420	31267	32722
	464	33981	34950	28455	31531	29479	29905	34906	31999	31849	45316	42096	37293	41093	38999	36614	35658	34867	28329	58387	55089	49468	48601	55498	46224	43121	40609	33453	39643	39130	35294	41580	39499	38135	38827	31857	32772	40820	34745	36194	33140	29781	33636	42546	42664	38379	32936	31891	32677
	465	33926	34684	28275	31657	29432	29992	34755	32266	31712	45268	42429	37504	40527	39108	36488	35796	34927	28243	59012	55084	48706	47775	55994	45566	43573	40876	33399	39684	39364	35753	41486	39538	38053	38251	31941	32579	40922	34475	36403	33452	29948	33617	42474	42523	38244	32563	31702	32425
	466	34350	35431	28510	31796	29388	30504	35158	32442	31974	45279	42373	37732	40519	39050	36585	36531	35560	28640	59265	55016	48964	48306	56038	45586	44378	41524	33621	40743	39882	36335	41358	40131	37590	38261	31981	33189	41614	34890	36948	33292	30160	33759	43020	42849	38837	32952	32434	32810
	467	34806	35770	29402	32365	30418	30887	35310	32956	32472	46076	42568	38485	41188	39563	37011	36780	35569	28693	58980	55767	49199	48557	55591	46049	44497	41878	34277	41556	40532	36630	41840	40427	38338	38828	32269	33613	41759	35468	37395	33620	30511	33693	43680	43074	39085	33495	32256	33508
	468	35625	36700	29800	33080	30628	31563	36334	33201	33004	46375	43059	38406	41185	39654	37096	37286	36442	29461	59423	55755	49092	48951	56589	47074	45333	42700	34634	42069	41022	37209	42539	40486	38547	39487	32545	33489	42642	35711	38209	34144	30923	34575	44266	43840	39671	34438	32951	33799
	469	35859	36782	30249	33526	31153	31828	36648	33682	32972	46917	43196	39058	41835	39854	37786	37493	36680	29963	59626	56177	49814	48692	55932	46242	45748	42705	34841	42713	41871	37532	43050	40855	38802	39531	33195	33948	43111	35854	38148	34715	31235	34745	44528	44013	40264	34289	33196	34232
	470	35841	37010	29784	33363	30799	31986	36215	33406	33234	46966	43229	38660	42269	40286	37372	38059	36831	29689	59640	56544	49419	48911	56191	45991	45995	42893	34976	42265	41941	38172	42557	40760	38753	39355	32806	33533	42712	35927	38298	34581	31147	34537	44434	44472	40044	34489	33243	34203
	471	36449	37560	30470	33527	31870	32421	36691	33806	33476	46585	43458	38702	42387	40236	38159	38564	37440	30116	59326	56214	49495	49022	56131	46540	46491	43337	35471	43621	43174	38891	43135	41279	38979	39905	33425	33782	43358	36739	38668	34899	31434	35054	45079	44636	40490	34534	33837	34333
	472	37334	38297	30754	34005	31748	32922	36982	34550	34093	47056	44321	39208	42282	40559	38316	38773	37754	30557	59515	56610	49539	49362	56578	47325	47028	44118	35598	43951	43185	39599	43520	41434	39652	40220	33540	34489	43709	36833	38788	35364	31976	35587	44990	44975	41068	35084	33960	35366
	473	37568	38090	31676	34918	32457	32822	37298	34707	34287	47767	44651	39867	42064	41048	38638	38898	38181	30560	60158	56883	50247	49780	57177	46947	47126	44154	36558	44695	43329	40254	43931	42121	40008	40846	33492	34513	44066	37303	39255	35523	32084	35753	45425	45527	40805	34843	34158	35258
	474	37909	38735	31661	35299	32304	33462	37564	34592	34442	47841	44906	39592	42481	41371	38633	39387	38005	30840	60128	57100	49847	50012	57645	47117	47764	44513	36446	44823	44206	40329	44113	42190	40431	41065	33984	35243	44765	37390	39851	35601	32321	36118	46171	45430	41019	35671	34262	35625
	475	38831	38891	31715	35407	32877	33888	38313	35201	34285	48229	45021	39989	43385	41461	38647	39559	38932	31256	60914	56659	50469	49887	57893	47158	48480	45037	36951	45399	44919	40575	44448	43016	40511	40985	33941	35476	44954	37213	39879	36237	32547	36787	46626	46090	42014	36313	34945	35782
	476	38535	39842	32016	35722	33333	34507	38323	35340	34949	48423	45248	40348	43371	41590	39296	40427	38856	31679	60837	57012	50243	49868	57524	47663	48490	45281	37034	45815	44924	41501	44637	42686	40817	41660	34134	35396	44724	37247	40229	36445	32960	36578	46968	46419	41973	36138	34947	36132
	477	39153	40182	32551	36034	33805	34550	38635	35324	35349	48163	45344	40437	43150	41706	39607	40188	39536	32033	60921	57267	50249	50130	57170	47277	49314	45891	37512	46188	45281	41680	45296	42860	41088	41841	34745	35895	45074	37979	40241	37345	33443	37050	46920	46272	42182	36311	35481	36686
	478	39343	40238	32714	36299	33858	34766	39040	35985	35290	49276	46083	40472	43617	41664	39706	40957	39781	32058	60967	57372	50659	50130	57646	47776	49043	46096	37980	47060	46248	41644	45389	43533	41179	41832	34945	35715	45406	38506	40727	37177	33607	37349	47542	47061	42557	37150	35467	36730
	479	40014	40864	33113	36633	34185	35021	39036	36229	35373	49064	45937	40947	43852	42161	39395	40808	40011	32163	61314	57574	51301	50141	58282	47771	49491	46486	38139	47236	46192	42265	44935	43553	41303	42253	35166	35824	46056	38447	40613	36980	33733	37618	47351	46928	42382	37214	35574	37077
	480	40302	40954	33472	36926	34414	35446	39952	36118	35794	49660	46039	40875	43808	42358	39742	41512	41054	32441	61636	57900	50802	50165	58127	47675	50479	46453	38512	47604	46902	42784	46216	43954	41833	42546	34935	36505	45794	38442	41182	37262	34297	38153	47768	47761	43094	37088	36459	37208
	481	40652	41621	33673	37820	35032	35780	39441	36269	36045	49547	46409	41014	44402	42247	39672	41718	40451	32920	61649	58014	51047	50002	58382	48145	50392	47305	38553	47770	46944	43026	45779	43817	42076	42869	35302	36832	46136	38516	41059	38026	34230	37829	48389	47925	42892	37628	36407	37127
	482	40560	41929	34353	37595	34847	35913	39721	36803	36381	49846	46843	41494	44293	42468	39799	41744	40885	33550	62065	57741	51397	50361	57909	48149	50903	47683	38802	48371	47726	43087	46604	44169	41854	43463	35780	36762	46515	39304	40990	38124	34690	38165	48009	47645	43427	37818	36817	37748
	483	41117	41887	34321	38044	34870	36001	40157	36978	36435	49429	46736	41430	44637	42588	39698	42181	41075	32984	61876	57759	51078	50378	58591	48001	51135	47716	38987	48884	48130	43241	46221	44573	42284	43406	35454	36945	46378	38871	41348	38005	34779	38525	48526	48081	43259	38171	36574	37632
	484	41076	42529	34320	37916	35403	36501	39786	37075	36328	50451	46570	41363	44552	42521	39661	42311	41264	33304	62103	57980	51031	50442	58296	48403	51240	47872	38878	48456	48007	43844	46893	44598	41987	43101	35659	37203	47046	39442	41586	38241	34722	38394	48405	47986	43561	38026	37118	38080
	485	41439	42322	34287	38792	35885	36526	39972	36931	36983	50372	46382	41739	44998	42769	39839	42665	41102	33046	61612	58135	50763	50736	58563	48267	51247	48106	39208	49512	48641	43720	46653	44719	42583	43344	35951	37234	46836	39117	41567	38333	34923	38523	48720	48315	43987	38022	36986	38278
	486	41499	43150	34629	38455	35755	36613	40287	37309	36720	50107	46484	41262	44331	42524	39919	42706	42013	33383	61735	57745	51186	49983	58332	48623	52185	48138	39325	49327	48807	43958	47385	44117	42340	43897	36107	37681	46525	39220	41593	38640	34818	38449	48614	48590	43933	38215	37145	38271
	487	41788	42865	35031	38399	35992	37085	40305	37251	37033	50142	46765	41562	44522	42574	40207	42705	41709	33526	61705	57910	51284	50866	58554	48578	51912	48299	39296	49173	49121	43721	47046	44611	42422	43785	36122	37441	46780	39421	42121	38496	34967	39052	48759	48368	43751	38189	37107	38304
	488	42081	43123	34763	38958	36309	37229	40293	37517	36969	50131	46764	41187	44533	43001	40154	43135	41660	33771	61502	57312	51241	50578	58501	47956	52093	48199	39643	49562	48628	44557	47140	44631	42721	43305	36322	37502	46560	39461	41751	38477	34989	39030	48923	48871	43652	38550	37161	38395
	489	41781	42915	35393	38717	35812	36900	40430	37500	36867	50018	46926	42113	44678	42659	39914	43352	41489	33015	61298	57140	50509	49950	58018	47379	51836	48756	39426	49765	49315	44446	46387	44598	42322	43609	36388	37513	46860	39347	41214	38553	35048	38967	49453	48613	43732	38348	37296	38392
	490	42419	43198	34673	38695	36319	37347	40174	37468	36894	50011	46497	41670	44354	42464	39974	42812	41979	33358	60767	57566	50716	50379	57647	47526	52684	48160	39541	49363	48986	44841	46876	44583	42702	44004	36068	37557	46643	39030	41112	38945	34959	39050	48619	48559	43820	38302	37158	38189
	491	42087	43119	34802	38740	36222	37220	40275	37130	36681	49510	46169	41330	43949	41894	39589	42550	41799	33587	60642	57062	50617	49611	57557	47312	52348	48633	39624	49768	49121	44456	46963	44571	42424	44036	36214	37286	46533	39072	41128	38785	34528	38908	49134	48279	43661	38667	37588	38226
	492	42489	43177	34932	38792	36106	37450	40038	37164	36942	49948	46210	40786	44110	42018	39470	42314	41551	33575	60706	56823	50057	49900	57446	46963	52129	48615	39727	50087	48972	43861	46846	44622	42979	43461	36349	37482	46312	38978	41206	38260	34883	38682	48198	48518	43620	38185	37070	38099
	493	42050	42733	35109	38815	36064	36949	40193	36788	36692	49575	46240	40848	43720	41889	39459	42321	41189	33540	60404	56353	50229	49372	56924	46894	52052	48295	39810	49275	48958	44208	46675	44363	42323	43487	36111	37332	46190	38916	41250	38488	34802	38422	48801	48328	43835	38492	37463	38462
	494	41912	43077	34997	38716	36469	37164	40333	37121	36540	49758	45795	40865	43719	41410	39137	42367	41462	33378	59970	56486	49350	49102	56442	46462	52243	48299	39434	49456	48567	44375	46483	44150	42261	43194	36091	36912	46256	38384	40672	38567	34606	38413	47958	47826	43405	37712	36617	37942
	495	41572	42820	34817	38311	35905	36753	39769	36832	36287	49114	45786	40443	43531	41728	38653	42215	40992	33107	59632	55579	49032	49010	56155	46598	51625	47866	39352	49076	48804	44011	46324	43823	41704	42923	35793	36939	45711	38339	40431	38239	34281	38020	48294	47444	42882	37953	36637	37382
	496	41789	42663	34833	38353	35713	36628	39167	36654	35829	48756	45593	40400	43033	41439	38649	41967	41011	33184	59148	55621	48880	48474	55994	46619	51692	47836	38909	49012	48663	44054	45453	44427	42247	43261	35374	36690	45520	37742	40403	38295	34018	37955	47919	47516	42886	38088	37134	37480
	497	41483	42617	34847	38051	35581	36421	39407	36276	36055	48437	45511	39781	42748	40925	38526	42287	41075	32573	58452	55201	48858	48541	55633	45520	51277	47573	38577	48931	47749	43653	45775	43478	41876	42745	35261	36693	44672	37824	40275	37856	34114	38121	48272	47288	42601	37553	36085	37099
	498	41541	42587	34304	38184	35603	36548	39113	36047	35770	48076	44925	39194	42303	40322	38060	42124	40738	32763	58286	55231	47996	47645	54894	45259	50661	47113	38811	48990	48057	43333	45219	43462	41756	42731	35346	35986	44997	37727	39786	37553	34035	38022	47185	46688	42511	37826	36293	37161
	499	41383	42137	34046	37867	35074	36369	39268	36008	35821	47834	44616	39193	42173	40380	37506	41297	40270	32500	58092	54240	48002	47129	54834	44891	50896	47090	37936	48006	47688	43197	45305	42788	40907	42170	35332	36359	44599	37218	39581	36957	33437	37792	47029	46644	42151	36722	36128	36648
	500	41096	42112	33776	37629	35230	35956	38730	35721	35302	47636	43843	39415	41649	39891	37500	41345	40258	32618	58063	54071	47915	47272	55005	44728	50323	46593	38230	48251	47142	43090	45304	43040	41304	42195	34756	36026	44629	37333	39204	36990	33501	37046	46539	45921	41817	37039	35550	37062
	501	40514	41900	34125	37568	34803	35736	38278	35401	35077	47191	43735	38870	41216	39744	36991	40966	40003	31979	56634	53238	47053	46321	53631	44265	50497	46777	38249	48279	47400	42856	44671	42413	40928	41624	34608	35870	43618	36743	38772	36317	33353	36901	46686	45606	41615	36727	35513	36692
	502	40702	41368	33209	37741	34559	35568	38119	35280	34667	46436	43536	38267	41379	39231	36930	40624	39434	32124	55771	52777	46682	46091	53213	43483	49916	45618	37544	47019	46457	42246	44349	42206	39974	41518	34439	35418	43642	36465	38196	36306	32829	36628	45987	45655	40901	36399	35132	36273
	503	39925	41133	33295	37068	34328	35245	37362	34616	34403	46096	42678	38004	40233	38700	36333	40390	39420	31120	55487	52413	45996	46291	52591	43015	49247	45442	37162	46783	46107	42159	44304	41810	39624	40529	33999	34926	42758	35770	37726	35844	32437	36490	45498	44966	40707	35706	34603	35863
	504	39890	41166	33040	36649	33999	35052	37174	34283	34631	45507	41938	37452	40246	38617	36325	39311	38948	31416	55014	51769	45928	45369	52465	43063	48761	45291	37186	46970	45853	41653	43611	41612	39794	40676	33756	35339	42577	35751	38015	35965	32416	36147	45557	44749	40852	35676	35135	35529
	505	39590	40538	32821	36641	34029	35180	37132	34225	33559	45492	42197	37396	40084	38285	35577	39260	38284	31143	54281	51279	45348	44566	51795	42403	48393	45069	36757	46344	45366	41349	43306	41081	39432	40520	33326	34479	42245	35594	37509	35622	32118	36027	44827	44316	39667	35303	34240	35525
	506	39103	40217	32003	36166	33293	34109	36628	33674	33485	44570	41324	36784	39042	37227	35034	39017	38029	30719	53778	50564	44884	43780	50415	41738	47914	44521	36488	45365	44984	41266	42506	40114	38584	39643	32896	34391	41921	35107	36531	34943	31711	34856	44249	43238	38977	35019	34126	34572
	507	38161	39599	31919	35477	33064	33575	36096	33198	32803	43949	40975	36214	38837	37155	34899	38753	37620	30170	52643	49642	43715	43053	49707	40932	47073	43424	35828	45025	44263	40396	41970	40031	38107	39141	32419	33718	40734	34036	35792	34299	31311	35009	43249	43088	38937	34284	33429	34353
	508	38474	39025	31660	35071	32793	33529	36215	33163	32890	43598	40385	36034	38359	36623	34381	37747	36835	29816	52796	48821	43975	43201	50345	40463	46783	43195	35324	44787	44216	40141	41750	39431	37934	39138	32576	33276	40745	33808	35486	34265	30790	34300	43091	42504	38255	33924	32943	34302
	509	38113	38975	31420	34759	32298	33065	35038	32162	32035	42753	40066	35456	37755	35843	33892	37594	36738	29380	51567	48222	42518	42626	48317	40077	46334	42566	35096	44085	43543	39278	41063	39054	37087	38325	31653	32696	40684	33256	35230	33618	30710	33742	42470	42270	38023	33484	32468	33575
	510	37582	38342	30804	34265	31943	32743	34688	31913	31517	42000	39116	34754	37051	35862	33251	37492	36101	28844	50889	47640	42402	41757	48045	39384	45563	42077	34617	44005	42770	38949	40407	38842	37137	37698	31466	32635	39037	32651	35049	33372	30064	33285	41895	41042	37404	33292	32016	33011
	511	36824	38026	30913	33583	31918	32520	34151	31706	31154	41756	38397	34190	36910	34662	33148	36857	36073	29051	50098	47308	41676	40797	47518	38959	45299	41734	34074	42714	41953	38171	40267	38168	35994	37293	30836	32303	38661	32627	34299	32985	29692	32842	41004	41009	37020	32860	31684	33084
	512	36306	37043	29985	33542	30786	31754	33541	31311	30870	40739	37875	33750	36195	34593	32004	36078	35241	28254	49387	45893	40661	40313	46321	38413	43452	40924	33619	42093	41704	37708	39595	37489	35771	36576	30599	31311	38267	31575	33618	32335	29480	32230	40854	39716	35881	32405	31084	32182
	513	35845	37020	29786	33052	31003	31519	33483	30615	30227	40535	37659	33205	35819	33976	31861	35298	35027	28045	48697	46088	40264	40266	45997	37999	43680	40884	33384	41483	40667	36992	39175	36920	35569	36136	30009	31209	37109	31233	33354	31710	29254	32284	40210	39560	35674	31684	30750	31813
	514	35418	35971	29232	32541	30041	30899	32540	30286	29927	39771	36915	32504	34627	33717	31004	34892	33931	27330	47679	44670	40104	38866	45108	36974	42805	39930	33066	40777	40794	36558	38029	36023	34744	35752	29413	30677	36880	30745	32471	31108	28258	31400	39100	38620	35063	31717	30293	31115
	515	34596	35540	29039	32027	29529	30324	32283	29763	29115	38837	36385	32189	34573	32880	31064	34181	33755	26911	47085	43968	38951	38777	44310	36693	42427	38893	32111	40433	39470	36156	37812	35827	34221	35408	29196	30342	36163	30377	32013	30830	27737	30604	38859	38246	34621	30750	29544	30982
	516	33698	35534	28200	31166	29345	29859	31642	29081	28753	38552	35805	31497	34100	32319	29967	33757	32623	26864	46230	43169	38219	37504	43296	36221	41539	38772	31220	39819	39107	35324	37301	35311	33541	34651	28496	29870	35584	29866	31192	30269	27401	30316	37690	37612	34000	30356	29451	30413
	517	33682	34716	27878	31229	29072	29493	31185	28809	28434	37885	35202	31017	33645	31894	30046	33399	32559	26292	45971	42627	37916	36924	43438	35222	40858	37722	31111	39294	38476	34748	36687	34436	33334	34009	28553	29456	34971	29490	30860	30152	27334	29758	37795	37032	33645	30204	29302	30011
	518	33240	34057	27167	30666	28385	28848	30850	28272	27796	36836	34460	30345	32655	30984	29178	32612	31994	25501	44380	41688	37037	36615	42065	34520	40555	37308	30338	38877	37592	34579	36143	34205	32302	33539	27676	28545	33742	28842	30444	29490	26411	29117	36392	36420	32973	29714	28256	29004
	519	32290	33282	27060	29811	27595	28522	30290	27489	27469	36066	33430	29819	31973	30319	28303	32061	31275	24961	43692	41116	36352	35570	40870	33597	38768	36308	29843	37519	37352	33402	35070	33723	31931	32642	26873	28069	33014	27785	29871	28788	25925	28880	35841	35730	31979	28813	27869	28604
	520	31746	32590	26309	29255	27369	27853	29132	26973	26354	35260	32748	28915	30831	29899	27835	31299	30695	24756	42864	40232	35030	34807	40302	33135	38492	35637	29308	36453	36315	32499	34400	32569	31383	32038	26409	27201	32657	27420	28713	27853	25534	28065	35171	34925	30967	27967	27337	28065
	521	31437	32399	26396	28996	26996	27454	29311	26654	26371	34685	32503	28655	30708	29615	27614	31025	30519	24459	41933	39426	34683	34583	39645	32679	37901	35283	28873	36300	35689	32444	34167	32265	30847	31768	26199	27080	32534	27119	28687	27671	24875	27803	35064	34485	31005	27672	27263	27466
	522	30830	31829	25578	28684	26291	26809	28250	26366	25715	34203	31818	28262	29909	28933	26921	30257	29943	23783	41011	38634	33795	33568	38930	31884	37782	34555	28419	35478	35387	31428	33454	31559	30286	31374	25847	26664	31394	26348	28298	27426	24641	27245	33948	33712	30444	27517	26433	26693
	523	30367	30851	24730	27571	25723	26631	27711	25718	25218	33803	31059	27813	29363	28195	26640	29836	29262	23297	40376	37675	33654	32806	38319	31466	36816	33926	27732	35276	34183	30766	32610	31011	29590	30738	24977	26259	31136	25874	27678	26383	23723	26725	33425	32976	29900	26745	25896	26190
	524	29527	30116	24317	27286	25115	26183	26863	25019	24972	32170	30553	26662	28364	27309	25771	29033	28416	23023	39131	36821	33015	32571	37294	30674	35745	32914	27117	34229	33433	30131	31814	30441	28860	29614	24691	25861	30242	25310	26706	25600	23235	26087	32645	31904	29022	26150	25205	25907
	525	29087	29983	23964	26826	24873	25756	26623	24585	24376	32510	29848	26630	28556	27049	25233	28755	28198	22606	38786	36441	31850	31710	36718	30429	35474	32581	26663	33488	32929	29654	31843	29771	28549	29262	24167	25094	29667	24838	26103	25482	23357	25819	32408	31719	28313	25497	25005	25324
	526	28542	29323	23412	26075	24315	24829	26150	24233	23508	31216	29388	25795	27677	26377	24775	27778	27442	21923	37921	35630	31865	31117	35695	29171	34123	32279	25906	32669	31696	29071	30954	29157	27865	28952	23703	24624	29020	24174	25758	24920	22546	25288	31286	31007	28313	24835	24403	24739
	527	27910	28700	23023	25201	23958	24139	25667	23408	23267	30803	28361	25573	26952	25906	24001	27346	26559	21453	36806	34862	30715	30172	35269	28948	33385	31019	25786	31894	31125	28522	30073	28652	27145	28337	23245	23967	28189	23611	25160	24383	22014	24536	30715	30092	27143	24566	23926	24237
	528	27073	27942	22215	24927	23347	23803	24680	23155	22839	30100	27765	24628	26095	24957	23464	26844	25981	20791	36631	33615	30125	29385	34146	28041	32587	30324	24698	31081	30978	27836	29351	27754	26673	27246	22944	23670	27252	23224	24641	23719	21682	23842	29967	29498	26749	23824	23062	23883
	529	26856	27587	22132	24684	22893	23558	24372	22609	22350	29661	27297	24639	25975	24792	23225	26347	25691	20644	35487	33098	29372	29212	33262	27830	32455	29923	24345	30893	30254	27589	29055	27609	26303	26930	22539	23323	27210	22629	23971	23424	21181	23689	29932	29052	26376	23281	22727	23511
	530	25960	26938	21502	23891	22209	23133	23678	21975	21991	28606	26707	23861	24988	23899	22668	25735	25080	19919	34405	32253	28565	28181	32371	27073	31517	29335	23866	29906	29160	26467	28268	26745	25571	26112	21675	22324	26444	22007	23461	22775	20603	22777	28938	28367	25139	22903	22349	22947
	531	25358	26050	21126	23368	21764	22380	23047	21480	21119	27825	26081	23192	24622	23634	21819	24866	24211	19655	33932	31798	27636	27324	31799	25814	30839	28280	23282	29331	28371	25752	27205	25974	24382	25911	21191	21645	25795	21224	22504	21982	19778	22065	27792	27470	24662	22155	21548	22236
	532	24535	25046	20535	22612	21259	21859	22649	20468	20646	27167	25215	22239	23863	22587	21315	24143	23881	18844	32843	30237	26867	26888	30776	25430	30190	27768	22355	28480	27778	25251	26842	25278	23975	25269	20685	21230	24955	20786	22043	21733	19640	21551	27349	26756	24361	21742	21089	21563
	533	24607	24804	20122	22417	20616	21163	22380	20502	20296	26776	24816	21827	23412	22419	21089	23916	23484	18820	32373	30040	26770	26017	30213	24987	29064	27285	22215	28068	27502	25052	26010	25231	23930	24777	20518	21055	24799	20507	21610	21381	19194	21503	26620	26708	24086	21183	20997	21412
	534	23926	24590	19664	22093	20513	20987	21538	20245	19768	26301	24515	21656	22932	21997	21012	23078	23007	18378	31526	29581	26159	25767	29554	24488	28722	26187	21615	27213	26775	24221	25712	24460	23181	24197	19912	20608	24277	20111	21595	20968	18763	21102	26500	25828	23163	20823	20218	20641
	535	23017	23861	19106	21436	19873	20298	20997	19191	19245	25566	23557	21026	22350	21766	19936	22601	22340	17596	30872	28709	25217	24734	28837	23804	27989	26045	21420	26492	26004	23585	25008	23723	22622	23505	19536	19933	23638	19515	20595	20554	18463	20380	25321	25022	22693	20368	19778	20562
	536	22471	23337	18425	20789	19328	19951	20653	19038	18699	24929	23098	20274	21626	20791	19226	22186	21543	17366	29427	27991	25068	24200	28288	23112	27138	25466	20699	25858	25523	22843	24203	23276	22168	22736	19026	19511	22723	18963	20020	19776	17627	19763	24880	24302	21901	19521	19313	19414
	537	22268	22703	18224	20521	19056	19566	20317	18577	18471	24320	22465	19981	21475	20380	19008	21508	21197	16957	29178	27568	24084	24026	27729	22840	26756	24774	20102	25334	24873	22314	23740	22788	21692	22469	18598	19191	22126	18678	19598	19117	17430	19293	24133	23630	21626	19339	19112	19391
	538	21586	22336	17864	19735	18456	18884	19280	18185	17860	23492	21906	19557	20845	19854	18416	20765	20673	16786	28266	26429	23286	23355	26966	21766	26208	24134	19751	24619	24251	21878	23281	22350	21184	21868	18166	18737	21558	17973	19153	18649	17055	18854	23570	23150	21251	19061	18025	18765
	539	21010	21786	17395	19437	17899	18589	19199	17625	17168	22862	21633	18866	20191	18953	18018	20592	19752	16064	27801	25754	23000	22479	26106	21628	25273	23465	19175	24077	23561	21663	22741	21475	20420	21260	17603	18282	20997	17395	18828	18451	16545	18341	23094	22821	20318	18273	17786	18388
	540	20530	21104	17211	18748	17631	17867	18611	17149	16804	21987	20751	18393	19533	18772	17882	20095	19753	15638	26804	24861	22018	22130	25472	20831	24740	23044	18576	23274	22645	20654	22195	20656	19927	20673	16982	17638	20473	17065	18325	17739	16090	18002	22307	21797	20071	18127	17273	17715
	541	20137	20526	16438	18186	17033	17515	18326	16734	16763	21925	20150	17952	19444	18439	17032	19697	18898	15204	26268	24655	21443	21672	24963	20158	24193	22216	18359	22649	22495	20392	21607	20366	19787	20011	16683	17239	19936	16727	17856	17775	15755	17654	21847	21592	19457	17416	17095	17583
	542	19246	19977	16441	17938	16690	17069	17578	16212	16225	21132	19761	17228	18547	17479	16853	19015	18551	14995	25261	23989	20985	20791	24369	20069	23787	21624	17947	21952	21477	19863	20958	19806	18964	19661	16109	16717	19586	16104	16975	16892	15185	17054	21635	20934	19210	16924	16657	17142
	543	19176	19403	15501	17381	16056	16429	16921	15782	15381	20844	18969	16803	17821	17173	16137	18324	18005	14356	24870	23222	20647	20071	23575	19106	22707	21340	17380	21755	20966	19330	20392	19218	18418	18966	15769	16261	18911	15889	16577	16368	14864	16574	20697	20297	18459	16569	16300	16462
	544	18599	18915	15049	17026	15794	16105	16726	15305	15269	20002	18698	16456	17671	16522	15918	17890	17463	14040	23860	22515	20044	19682	22533	18267	21938	20508	16874	20872	20262	18807	19829	18891	17716	18564	15182	15752	18223	15342	16149	16020	14555	15830	20049	19994	17841	16017	15508	16165
	545	18151	18521	15014	16781	15248	15760	16423	15157	14814	19634	18098	15951	17112	16452	15492	17605	17229	14038	23813	22236	19406	19204	22309	18238	21640	19964	16443	20616	20227	18332	19471	18623	17474	18377	15253	15662	18087	14977	16072	15636	14096	15677	19570	19408	17642	15827	15328	15797
	546	17748	18303	14487	16249	15176	15373	15978	14607	14471	19168	17623	15767	16797	16092	14954	17011	16544	13475	22941	21716	19161	18754	21732	17877	21058	19588	16061	19915	19780	17782	19030	17929	17091	17670	14954	15179	17582	14504	15571	15105	13831	15204	19198	18761	17277	15487	14888	14976
	547	16829	17499	14354	15672	14608	15127	15792	14223	13796	18199	17229	15250	16240	15577	14465	16577	16235	13077	22434	20804	18576	18019	21236	17051	20533	18798	15306	19631	19063	17357	18292	17460	16610	16960	14225	14656	17048	14289	14913	14648	13170	14586	18569	18265	16672	14924	14377	14904
	548	16346	16727	13705	15315	14380	14529	15077	13858	13602	17692	16688	14851	15705	14955	14121	16419	15782	12534	21563	20248	17542	17351	20440	16776	19988	18143	15015	18911	18147	16696	17914	16753	16069	16612	13963	14363	16476	13734	14509	14262	12790	14165	17937	17657	15921	14421	13992	14450
	549	16260	16462	13478	15192	13831	14387	14877	13369	13353	17782	16660	14510	15544	14642	13586	15801	15435	12234	20911	19747	17501	17477	20032	16456	19531	17916	14795	18451	18231	16338	17383	16522	15560	16258	13385	13958	15978	13234	14139	13902	12544	14255	17888	17541	15742	13979	13568	14269
	550	15700	16186	12960	14283	13475	13666	14366	13121	12905	17045	15686	14107	15018	14238	13352	15669	14771	11917	20202	19378	17005	16916	19416	16001	18646	17450	14330	17974	17299	15846	16707	15987	15150	16136	12976	13827	15570	12774	13907	13544	12178	13416	16846	16931	15293	13788	13399	13522
	551	15413	15844	12639	14433	12982	13449	13852	12682	12617	16472	15244	13405	14203	13788	13090	14700	14257	11657	19897	18913	16478	16287	18776	15529	18488	16766	13838	17217	17152	15207	16375	15469	14763	15345	12755	13308	15024	12593	13262	13016	11984	13175	16838	16204	14861	13425	12776	13198
	552	15062	15658	12235	13355	12735	13094	13076	12293	12286	16124	14911	13197	13905	13510	12496	14188	14104	11266	19265	18168	15858	15597	18026	14784	17558	16475	13383	16988	16325	15018	15890	15103	14555	14946	12411	12461	14775	12380	13183	12775	11572	12896	15895	15870	14443	12837	12623	12791
	553	14673	14865	11840	13240	12316	12531	13248	11987	11887	15699	14518	12661	13784	13077	12432	14009	13535	11039	18873	17605	15686	15719	17900	14412	17302	16257	13185	16380	16115	14657	15652	14838	14328	14472	12223	12707	14425	11817	12720	12513	11264	12624	15750	15502	13770	12680	12223	12546
	554	14187	14462	11615	12739	12056	12273	12653	11863	11592	15133	13951	12377	13490	12598	11936	13462	13329	10800	18195	17089	15133	15074	17077	13956	16912	15504	12706	15828	15454	14215	15021	14437	13533	14043	11820	12057	13669	11421	12226	11853	10910	11846	15172	14860	13654	12237	11703	12026
	555	13585	14158	11382	12553	11505	11727	12223	11473	10843	14585	13607	12095	12852	12210	11556	13120	13011	10402	17687	16470	14333	14440	16424	13533	16282	14797	12207	15435	14905	13619	14687	13977	13033	13567	11296	11789	13445	10921	11870	11475	10453	11817	14857	14343	13128	11659	11366	11947
	556	13167	13500	10885	12223	11409	11473	11985	10877	10805	14357	12982	11632	12403	11893	11013	12638	12176	9823	17231	15838	14489	13677	16091	13319	15600	14708	11921	14854	14538	13567	13981	13429	12851	13313	11063	11472	13038	10855	11390	11349	10338	11425	14362	13950	12848	11659	11277	11403
	557	13058	13244	10572	12036	11147	11302	11699	10707	10728	14142	13052	11585	12285	11623	10840	12590	12179	9724	16742	15523	13773	13709	15824	13188	15356	14266	11699	14679	14410	12973	13876	13164	12335	13008	10807	11182	12766	10457	11329	11073	10084	11081	14193	13916	12302	11253	11013	11195
	558	12275	12643	10404	11623	10720	10786	11399	10309	10217	13387	12603	11119	11761	11471	10635	12206	12021	9676	16207	15310	13580	13387	15470	12931	14927	13859	11440	14414	13901	12667	13390	12560	12410	12674	10293	10595	12437	10175	11115	10809	9746	11134	13591	13448	11870	11011	10470	11012
	559	12328	12551	10004	11198	10328	10435	10846	10340	10114	13004	12166	10727	11392	10902	10187	11605	11584	9192	15963	14832	12908	12937	14788	12264	14655	13450	11216	13560	13598	11920	13031	12399	12077	12352	9940	10561	11864	10049	10459	10355	9452	10480	12959	13211	11872	10689	10211	10513
	560	11900	12073	9704	10758	9793	10036	10351	9907	9576	12721	11712	10367	11027	10327	10005	11358	11154	8957	15244	14224	12461	12118	14206	11666	14125	12921	10709	13379	13211	11846	12532	11848	11356	11648	9680	10233	11460	9675	10206	9857	9070	10142	12621	12388	11585	10189	9838	9941
	561	11294	11725	9527	10374	9914	10152	10406	9358	9254	12426	11620	10389	10944	10329	9596	11063	10947	8855	14896	13954	12155	12314	14325	11330	13699	12817	10553	12918	12723	11662	12188	11571	10972	11520	9543	9940	11203	9304	10032	9884	9116	9829	12547	12173	11090	10110	9684	10032
	562	11273	11299	9172	10181	9292	10021	10101	9170	9237	12001	11106	10089	10457	9953	9300	10522	10464	8356	14682	13303	12084	11932	13729	10985	13341	12436	10265	12392	12318	11177	11896	11355	10818	11144	9308	9583	10957	9029	9791	9627	8726	9686	12142	11890	10798	9684	9400	9756
	563	10811	11062	8819	9764	9283	9403	9759	8914	8861	11750	10768	9629	10164	9797	9163	10363	10428	8125	13891	13029	11337	11292	13196	11011	12987	11876	9667	12338	11986	11078	11582	11016	10470	10903	9080	9310	10649	8807	9305	9454	8333	9110	11686	11484	10464	9668	9182	9361
	564	10530	10894	8342	9574	8811	9119	9396	8768	8620	11311	10506	9337	9591	9173	8805	10221	9878	7798	13566	12638	11237	10990	12423	10322	12348	11534	9244	11746	11751	10677	11195	10814	10042	10612	8750	8855	9991	8466	9047	8807	8030	8833	11431	11074	9938	9195	8780	9040
	565	10177	10370	8604	9380	8471	8828	9339	8392	8340	10853	10359	8991	9589	8987	8659	9818	9644	7834	12953	12438	10904	10677	12500	10407	12149	11337	9289	11525	11319	10224	10925	10572	9876	10274	8377	9016	10023	8360	8878	8689	8111	8666	11242	10616	9712	8745	8697	8909
	566	10027	9850	8078	9157	8502	8584	8842	8188	8290	10501	9932	8751	9305	8829	8289	9590	9233	7419	12693	11972	10414	10552	11861	9895	11722	10981	8837	10983	10885	9878	10505	9935	9392	9679	7907	8471	9863	7986	8354	8367	7563	8679	10753	10617	9181	8661	8089	8404
	567	9514	9795	7855	8669	7970	8031	8402	7917	7919	10268	9333	8490	8680	8176	7964	9161	8931	7125	12375	11351	10212	9998	11663	9624	11376	10625	8618	10690	10575	9453	10227	9673	9364	9482	7856	8138	9312	7877	8277	8166	7369	8151	10265	10210	8819	8189	8256	8129
	568	9400	9609	7705	8443	7962	8194	8505	7621	7666	9939	9142	8092	8695	8318	7680	9024	8594	6968	11742	11077	9944	9897	11270	9189	11155	10060	8299	10465	10119	9157	9895	9466	8838	9343	7607	7865	8947	7428	8006	7980	7077	8092	9975	10049	8827	8034	7508	7925
	569	8901	9114	7241	8381	7534	7786	7978	7437	7330	9647	9002	7916	8306	7914	7485	8816	8440	6812	11526	10860	9571	9527	10868	9004	10646	9669	7975	9875	9762	8945	9631	8949	8604	8775	7362	7779	8657	7065	7622	7682	6956	7642	9648	9581	8671	7748	7456	7675
	570	8746	9172	7269	7828	7391	7644	7995	7107	7143	9515	8768	7716	8149	7727	7484	8375	8334	6585	11092	10740	9274	9118	10577	8966	10277	9540	7869	9838	9442	8660	9364	8887	8602	8846	7438	7709	8450	7084	7424	7501	6822	7487	9625	9289	8288	7529	7253	7512
	571	8560	8764	7034	7688	7229	7477	7678	6835	6985	9007	8248	7571	7879	7459	7144	8371	7962	6552	10813	10121	9102	9007	10102	8376	10224	9490	7752	9507	9448	8357	8974	8404	8247	8465	7053	7328	8166	6917	7273	7341	6676	7380	9236	9218	8063	7299	7183	7330
	572	8086	8397	6800	7450	7052	7150	7252	6804	6555	8573	7983	7257	7743	7283	6759	7735	7892	6194	10657	9958	8783	8547	10164	8393	9793	8835	7247	9163	8968	8085	8943	8298	7964	8146	6735	6965	7786	6415	6908	6935	6307	7131	8855	8521	7792	7164	7039	7009
	573	7997	7940	6377	7240	6670	6881	6970	6537	6516	8669	7950	7011	7465	7181	6853	7674	7548	5984	10172	9521	8371	8298	9726	8002	9233	8817	7176	8694	8647	7923	8540	8380	7591	7891	6356	6703	7857	6414	6857	6563	6106	6938	8577	8299	7554	6902	6650	7014
	574	7662	7885	6565	7120	6561	6723	6929	6192	6318	8339	7794	6737	7288	6749	6415	7352	7201	5940	9869	9305	8264	8014	9614	7742	9038	8344	7058	8714	8374	7710	8320	7846	7514	7789	6405	6664	7398	6227	6599	6493	5754	6708	8400	8185	7409	6697	6352	6974
	575	7472	7791	6026	6808	6307	6461	6785	6134	6031	8166	7311	6591	7040	6522	6089	7092	7016	5615	9595	9164	7955	7873	9165	7503	8991	8178	6688	8376	8017	7276	8090	7562	7070	7579	6364	6512	7234	6020	6492	6420	5885	6344	8137	8148	7126	6618	6405	6386
	576	7363	7569	6039	6584	6033	6317	6604	5996	5938	7834	7229	6433	6699	6393	5953	6918	6887	5359	9417	8903	7494	7480	8620	7163	8934	7986	6410	8121	8022	7149	7808	7178	6996	7357	5961	6048	7098	5721	6326	6196	5505	6228	7931	7800	6868	6176	6107	6326
	577	7017	7140	5768	6418	6006	6034	6177	5757	5740	7514	6897	6115	6489	6219	5712	6492	6517	5364	9054	8568	7461	7340	8511	6956	8358	7684	6261	7779	7709	6880	7414	6979	6708	7218	5659	6108	6814	5485	6149	6074	5232	5838	7643	7344	6627	6126	5977	5738
	578	6771	7125	5622	6165	5716	5833	6222	5687	5543	7173	6888	5959	6301	6181	5687	6604	6240	5027	8775	8262	7259	7173	8316	6874	7971	7486	6118	7590	7305	6768	7367	6994	6462	6752	5600	5877	6631	5367	5805	5770	5431	5818	7337	7319	6590	5892	5556	5981
	579	6530	6687	5388	6073	5523	5626	5914	5520	5519	6961	6391	5819	6052	5660	5707	6302	6181	5124	8440	7763	6747	6875	7963	6459	7842	7274	5965	7519	7201	6679	7164	6601	6430	6566	5474	5685	6391	5238	5510	5699	5107	5595	6992	6992	6148	5643	5468	5562
	580	6415	6510	5362	5947	5474	5580	5665	5269	5253	7093	6370	5634	5787	5747	5159	6257	5952	4814	8278	7639	6790	6565	7575	6277	7777	7217	5790	7376	7103	6525	6698	6552	6082	6347	5062	5547	6036	5022	5503	5362	4961	5521	6928	6697	6217	5640	5374	5389
	581	6188	6273	5113	5757	5308	5453	5389	5085	4961	6498	5963	5388	5753	5331	5174	5958	5651	4570	7917	7322	6700	6346	7301	6219	7250	6962	5470	7081	6815	6246	6462	6345	5814	6165	5165	5353	5900	4915	5347	5308	4679	5211	6626	6672	5763	5342	5257	5223
	582	6097	6247	4881	5652	5094	5371	5456	4923	4919	6453	5965	5408	5673	5546	5061	5784	5428	4512	8028	7205	6374	6284	7392	6012	7217	6454	5424	6769	6523	5917	6517	5885	5996	5971	4989	5168	5834	4874	5220	5219	4622	5237	6549	6444	5691	5323	5023	5121
	583	5654	6091	4829	5301	4992	5046	5382	4788	4623	6219	5633	5311	5409	5210	4876	5528	5521	4381	7433	6905	6264	6103	6971	5647	7041	6442	5143	6511	6303	5841	6312	5855	5612	5847	4858	4976	5504	4637	4877	4705	4476	4922	6289	6213	5622	5120	4836	4923
	584	5594	5576	4636	5119	4799	4938	5104	4657	4552	5929	5537	4928	5334	4869	4687	5401	5267	4122	7118	6906	6073	5837	6824	5559	6706	6233	5088	6187	6144	5637	5958	5742	5446	5598	4618	4722	5482	4445	4796	4822	4382	4808	6029	6009	5420	5016	4760	4877
	585	5542	5275	4697	4993	4763	4730	4827	4507	4483	5903	5510	4902	4947	4787	4686	5148	5043	4100	7005	6621	6041	5538	6621	5402	6238	5978	4929	6093	5931	5350	5891	5450	5332	5592	4441	4766	5259	4257	4662	4524	4263	4598	5975	5771	5287	4792	4577	4522
	586	5407	5536	4426	5054	4568	4739	4789	4417	4289	5743	5283	4739	4889	4717	4495	5124	5107	4028	7000	6425	5678	5830	6482	5321	6401	5912	4809	5980	5684	5271	5728	5405	5219	5321	4478	4514	5249	4226	4596	4563	4123	4518	5843	5646	5118	4573	4515	4630
	587	5202	5408	4344	4749	4310	4580	4719	4235	4184	5462	5073	4510	4867	4687	4322	5032	4738	3839	6645	6195	5398	5449	6395	5020	6122	5717	4555	5969	5618	5019	5685	5224	4962	5143	4346	4410	4945	4074	4391	4453	3861	4358	5664	5370	4992	4329	4369	4399
	588	4994	5061	3939	4472	4157	4466	4473	4220	3798	5348	4912	4305	4594	4293	4063	4806	4578	3668	6435	6094	5230	5148	5964	4767	5845	5385	4633	5735	5459	4944	5396	4996	4754	4846	4090	4401	4851	3968	4144	4294	3771	4093	5467	5186	4790	4221	4250	4282
	589	4815	5005	3981	4373	3890	4275	4299	3853	3842	5289	4694	4206	4381	4291	3924	4448	4399	3623	5989	5740	5164	4914	5730	4780	5705	5223	4216	5313	5328	4709	5277	4822	4863	4777	3960	4139	4547	3869	4117	4048	3577	4049	5181	4959	4628	4117	3898	4207
	590	4625	4895	3774	4378	3880	4185	4054	3772	3691	4899	4616	4046	4372	4054	3886	4483	4289	3526	5979	5487	5041	4786	5520	4701	5542	5032	4208	5186	5031	4662	5033	4719	4582	4624	3808	3827	4488	3694	3907	3964	3572	3893	5093	4840	4337	4018	3837	3943
	591	4639	4667	3782	4134	3903	3922	3945	3654	3619	4940	4446	3893	4233	4049	3569	4242	4256	3369	5742	5241	4855	4673	5525	4354	5441	4929	4051	5140	4948	4440	4904	4651	4361	4444	3808	3889	4368	3477	3894	3833	3595	3795	4825	4972	4424	3819	3783	3813
	592	4542	4556	3539	4112	3815	3902	3934	3551	3399	4572	4239	3762	4170	3850	3683	4242	4140	3339	5576	5370	4643	4432	5257	4214	5249	4864	3912	4901	4875	4539	4672	4477	4207	4583	3561	3841	4089	3625	3759	3736	3367	3751	4664	4669	4300	3748	3706	3849
	593	4163	4515	3498	3875	3747	3725	3698	3307	3491	4639	4253	3759	3947	3768	3578	4075	4043	3172	5474	5186	4418	4571	5069	4187	5085	4594	3791	4892	4544	4078	4565	4265	3943	4223	3560	3591	4126	3340	3764	3610	3188	3494	4521	4489	4171	3657	3389	3624
	594	4128	4311	3372	3828	3476	3540	3734	3431	3430	4345	4055	3590	3686	3594	3407	4051	3834	3104	5157	5016	4323	4296	4886	4148	4832	4532	3780	4483	4474	4173	4435	4063	3988	4085	3449	3589	4049	3130	3391	3405	3132	3533	4483	4339	3878	3487	3374	3588
	595	4071	4194	3340	3703	3308	3487	3517	3203	3146	4225	4030	3437	3698	3474	3350	3832	3748	3051	5072	4875	4282	4174	4704	3907	4817	4564	3618	4474	4400	4037	4400	4024	3910	4070	3320	3499	3814	3053	3488	3324	3100	3423	4387	4160	3850	3505	3338	3469
	596	3908	4100	3068	3494	3250	3467	3675	3203	3153	3985	3881	3401	3575	3501	3160	3738	3601	2878	4821	4529	4244	4016	4671	3803	4410	4245	3478	4259	4120	3728	4130	3904	3730	3901	3196	3325	3678	3033	3376	3268	2956	3265	4014	4031	3708	3336	3184	3259
	597	3748	3676	3229	3415	3144	3373	3255	3064	2971	4088	3885	3271	3435	3277	3029	3529	3483	2894	4838	4617	3911	3869	4276	3637	4433	4281	3416	4196	3992	3626	3938	3892	3656	3771	3231	3250	3613	2869	3238	3199	2944	3228	4072	3939	3570	3348	3167	3142
	598	3622	3859	3091	3256	3094	3304	3208	3032	2957	3768	3497	3130	3454	3147	3153	3494	3293	2698	4639	4209	3929	3661	4361	3589	4343	3981	3132	4011	3917	3562	3964	3789	3326	3470	3016	2914	3366	2875	3135	2999	2742	3021	3995	3783	3540	3089	3034	3058
	599	3448	3641	2908	3355	3059	3062	3159	2919	2829	3888	3511	3110	3293	3068	2940	3458	3204	2677	4446	4199	3767	3601	4183	3524	4162	4004	3248	4006	3922	3499	3809	3465	3327	3469	2986	3065	3331	2669	2991	3078	2540	2960	3696	3688	3447	3084	2900	3020
	600	3570	3536	2800	3079	2778	3027	2997	2902	2734	3546	3329	2893	3221	3113	2705	3316	3212	2541	4404	4092	3654	3461	4092	3425	4023	3786	3028	3824	3676	3420	3705	3398	3386	3520	2727	3022	3150	2607	2933	2829	2534	2870	3574	3586	3363	3024	2867	2926
[truncated: 55 more columns]

## Sheet: Fig2h,i
		ImageID_1166
		Time (min)	10% SFAs (PC)				10% SFAs (PC)
			REP1	REP2	REP3		Mean
		0	0	0	0		0
		0.1	0.04786	0.0503	0.05781		0.05199
		0.5	0.05676	0.0562	0.07178		0.06158
		1	0.06834	0.06503	0.09018		0.0745167
		5	0.18426	0.16065	0.24477		0.19656
		10	0.32199	0.27766	0.39064		0.330097
		Time (min)	60% SFAs (PC)				60% SFAs (PC)
			REP1	REP2	REP3		Mean
		0	0	0	0		0
		0.1	0.30596	0.31662	0.27749		0.300023
		0.5	0.34947	0.35148	0.31945		0.340133
		1	0.39508	0.39279	0.35562		0.381163
		5	0.58341	0.58054	0.53565		0.566533
		10	0.66706	0.65643	0.62349		0.648993

## Sheet: Fig2j,k
				ImageID_1230									ImageID_1153
					Time (min)	35% SFAs		60% SFAs					Time (min)	35% SFAs + cholesterol		60% SFAs + cholesterol					35% SFAs + cholesterol	60% SFAs + cholesterol
						Mean	StDev	Mean	StDev					REP1	REP2	REP1	REP2	REP3			Mean	Mean
					0	0	0	0	0				0	0	0	0	0	0			0	0
					0.1	0.05277	0.01258	0.32209	0.06821				0.1	0.08266	0.06611	0.31448	0.27127	0.31098			0.154417	0.29891
					0.5	0.07838	0.01267	0.37704	0.06583				0.5	0.13314	0.11162	0.342	0.29781	0.33977			0.195587	0.326527
					1	0.11069	0.01494	0.40277	0.06638				1	0.17958	0.16145	0.36809	0.31841	0.35681			0.236373	0.34777
					5	0.30335	0.02069	0.52702	0.06745				5	0.43031	0.40582	0.49757	0.44032	0.48112			0.444567	0.473003
					10	0.45906	0.01676	0.60034	0.06796				10	0.59418	0.56478	0.59504	0.5355	0.56994			0.584667	0.566827

## Sheet: Fig3a,b
									Intensity		Normalized Intensity to total lane signal
								Lane X (high to low MW)	10% SFAs	60% SFAs	10% SFAs	60% SFAs
								0	0.1715	0.5492	0.000228632	0.00105
								169.231	0.1819	0.5435	0.000242497	0.00104
	ImageID_829							338.462	0.1854	0.523	0.000247163	0.001
								507.692	0.1912	0.5053	0.000254895	0.000967887
								676.923	0.1932	0.4998	0.000257561	0.000957352
								846.154	0.196	0.5051	0.000261294	0.000967504
								1015.38	0.2103	0.5083	0.000280358	0.000973634
								1184.62	0.2265	0.5046	0.000301954	0.000966546
								1353.85	0.2381	0.4832	0.000317419	0.000925555
								1523.08	0.2361	0.4615	0.000314752	0.00088399
								1692.31	0.2291	0.4455	0.00030542	0.000853342
								1861.54	0.2266	0.4324	0.000302088	0.00082825
								2030.77	0.2304	0.4246	0.000307153	0.000813309
								2200	0.2357	0.4122	0.000314219	0.000789557
								2369.23	0.2456	0.3987	0.000327417	0.000763698
								2538.46	0.2571	0.3929	0.000342748	0.000752588
								2707.69	0.2723	0.3924	0.000363012	0.000751631
								2876.92	0.2918	0.4014	0.000389008	0.00076887
								3046.15	0.3186	0.4155	0.000424736	0.000795878
								3215.39	0.3442	0.4423	0.000458864	0.000847213
								3384.61	0.3633	0.4799	0.000484327	0.000919234
								3553.85	0.3796	0.5328	0.000506057	0.00102
								3723.08	0.3941	0.6075	0.000525387	0.00116
								3892.31	0.4165	0.6966	0.000555249	0.00133
								4061.54	0.4496	0.8132	0.000599376	0.00156
								4230.77	0.4885	0.9465	0.000651235	0.00181
								4400	0.5446	1.0967	0.000726023	0.0021
								4569.23	0.6103	1.2682	0.00081361	0.00243
								4738.46	0.6827	1.5117	0.000910129	0.0029
								4907.69	0.7601	1.9217	0.00101	0.00368
								5076.92	0.8575	2.9362	0.00114	0.00562
								5246.15	1.0079	5.6375	0.00134	0.0108
								5415.39	1.299	12.8018	0.00173	0.02452
								5584.61	1.9538	24.6593	0.0026	0.04723
								5753.85	3.5069	35.8863	0.00468	0.06874
								5923.08	6.6922	38.5824	0.00892	0.0739
								6092.31	11.2317	35.1072	0.01497	0.06725
								6261.54	15.0111	29.8343	0.02001	0.05715
								6430.77	15.5873	23.5867	0.02078	0.04518
								6600	13.5581	20.889	0.01807	0.04001
								6769.23	11.5535	21.3779	0.0154	0.04095
								6938.46	11.5322	23.3116	0.01537	0.04465
								7107.69	15.145	26.4269	0.02019	0.05062
								7276.92	24.6875	27.0546	0.03291	0.05182
								7446.15	42.4929	22.8367	0.05665	0.04374
								7615.39	66.3915	16.5805	0.08851	0.03176
								7784.62	81.6062	10.3047	0.10879	0.01974
								7953.85	73.5821	5.514	0.09809	0.01056
								8123.08	47.7264	2.6883	0.06363	0.00515
								8292.31	22.916	1.5284	0.03055	0.00293
								8461.54	9.3233	1.0336	0.01243	0.00198
								8630.77	4.1949	0.7836	0.00559	0.0015
								8800	2.5584	0.5961	0.00341	0.00114
								8969.23	1.9025	0.4647	0.00254	0.000890119
								9138.46	1.5215	0.3689	0.00203	0.000706617
								9307.69	1.2433	0.3055	0.00166	0.000585176
								9476.92	1.0134	0.2683	0.00135	0.000513921
								9646.15	0.8328	0.2494	0.00111	0.000477718
								9815.39	0.6995	0.2467	0.000932525	0.000472547
								9984.61	0.6033	0.2541	0.000804278	0.000486721
								10153.8	0.5221	0.2628	0.000696028	0.000503386
								10323.1	0.4503	0.2623	0.000600309	0.000502428
								10492.3	0.3871	0.238	0.000516055	0.000455882
								10661.5	0.3364	0.202	0.000448465	0.000386925
								10830.8	0.3003	0.1603	0.000400339	0.00030705
								11000	0.2664	0.128	0.000355146	0.00024518
								11169.2	0.2467	0.114	0.000328884	0.000218364
								11338.5	0.2476	0.1097	0.000330083	0.000210127
								11507.7	0.2824	0.1133	0.000376476	0.000217023
								11676.9	0.3635	0.1245	0.000484593	0.000238476
								11846.2	0.5219	0.1515	0.000695761	0.000290194
								12015.4	0.8359	0.1991	0.00111	0.00038137
								12184.6	1.513	0.2871	0.00202	0.000549932
								12353.8	2.8441	0.3956	0.00379	0.00075776
								12523.1	4.6903	0.4691	0.00625	0.000898547
								12692.3	6.1696	0.4525	0.00822	0.00086675
								12861.5	6.1671	0.3588	0.00822	0.000687271
								13030.8	4.6192	0.2486	0.00616	0.000476186
								13200	2.6434	0.1699	0.00352	0.000325438
								13369.2	1.2966	0.1332	0.00173	0.000255141
								13538.5	0.6671	0.1182	0.000889332	0.000226409
								13707.7	0.4238	0.1096	0.000564981	0.000209936
								13876.9	0.302	0.1104	0.000402606	0.000211468
								14046.2	0.232	0.1157	0.000309286	0.00022162
								14215.4	0.1929	0.1199	0.000257161	0.000229665
								14384.6	0.1716	0.1161	0.000228765	0.000222386
								14553.8	0.1624	0.1158	0.000216501	0.000221812
								14723.1	0.1563	0.1183	0.000208368	0.0002266
								14892.3	0.1494	0.1243	0.00019917	0.000238093
								15061.5	0.1428	0.1336	0.000190371	0.000255907
								15230.8	0.134	0.1451	0.00017864	0.000277935
								15400	0.1359	0.1534	0.000181173	0.000293833
								15569.2	0.1477	0.1634	0.000196904	0.000312988
								15738.5	0.1529	0.175	0.000203836	0.000335207
								15907.7	0.1615	0.193	0.000215301	0.000369686
								16076.9	0.1667	0.208	0.000222233	0.000398418
								16246.2	0.1714	0.2314	0.000228499	0.00044324
								16415.4	0.1792	0.2668	0.000238897	0.000511048
								16584.6	0.1912	0.3251	0.000254895	0.00062272
								16753.8	0.2126	0.4272	0.000283424	0.000818289
								16923.1	0.2554	0.6318	0.000340482	0.00121
								17092.3	0.3448	1.0756	0.000459664	0.00206
								17261.5	0.505	1.9573	0.000673231	0.00375
								17430.8	0.7316	3.1895	0.000975319	0.00611
								17600	0.9589	4.3323	0.00128	0.0083
								17769.2	1.073	4.6226	0.00143	0.00885
								17938.5	1.0248	3.9052	0.00137	0.00748
								18107.7	0.9082	2.7691	0.00121	0.0053
								18276.9	0.8432	1.779	0.00112	0.00341
								18446.2	0.9028	1.1822	0.0012	0.00226
								18615.4	1.1797	0.936	0.00157	0.00179
								18784.6	1.9164	1.0283	0.00255	0.00197
								18953.8	3.9345	1.6614	0.00525	0.00318
								19123.1	8.5551	3.1772	0.01141	0.00609
								19292.3	16.6305	5.7624	0.02217	0.01104
								19461.5	26.7581	8.7534	0.03567	0.01677
								19630.8	33.9149	10.659	0.04521	0.02042
								19800	33.4468	10.2496	0.04459	0.01963
								19969.2	26.3988	8.2007	0.03519	0.01571
								20138.5	17.3567	5.9197	0.02314	0.01134
								20307.7	10.2184	4.1871	0.01362	0.00802
								20476.9	5.7103	3.0785	0.00761	0.0059
								20646.2	3.2373	2.2866	0.00432	0.00438
								20815.4	1.9886	1.7124	0.00265	0.00328
								20984.6	1.3426	1.2824	0.00179	0.00246
								21153.8	1.0246	1.008	0.00137	0.00193
								21323.1	0.8821	0.8743	0.00118	0.00167
								21492.3	0.8637	0.8744	0.00115	0.00167
								21661.5	0.9193	0.9253	0.00123	0.00177
								21830.8	0.9791	0.9544	0.00131	0.00183
								22000	0.9965	0.9303	0.00133	0.00178
								22169.2	0.9659	0.8619	0.00129	0.00165
								22338.5	0.8928	0.7684	0.00119	0.00147
								22507.7	0.796	0.6677	0.00106	0.00128
								22676.9	0.6973	0.5789	0.000929593	0.00111

## Sheet: Fig3c,d and S3b
	Intensity Values
		10% SFAs-Donor only			60% SFAs-Donor only			10% SFAs-Acceptor only			60% SFAs-Acceptor only			10% SFAs Acceptor+ Donor						60% SFAs Acceptor+ Donor						Buffer
	Wavelength	A	B	C	A	B	C	A	B	C	A	B	C	A	B	C	D	E	F	A	B	C	D	E	F	A	B	C
	512	74844	69039	73593	57413	49690	54357	129	132	131	117	107	117	57488	57844	57924	54633	58428	54437	42572	41025	41879	39972	42306	40705	209	202	188		Relative FRET ratios
	513	76641	71316	75792	59078	51267	55020	128	161	131	132	101	111	59276	59383	59389	55616	59712	55711	43532	41461	43164	41059	43152	41226	216	233	193			10% SFAs-Acceptor only	60% SFAs-Acceptor only	10% SFAs-Acceptor + Donor	60% SFAs-Acceptor + Donor
	514	78236	72487	76788	59938	52494	56382	141	137	128	117	122	117	60475	60537	60492	56666	60432	56820	44702	42647	43819	42473	43903	42189	206	218	213		A	0.0371526	0.0376037	0.169989	0.300431
	515	79611	73868	77306	60758	52817	57880	136	147	124	125	121	120	61278	61357	61831	57588	61262	57972	45516	43285	44367	42833	44421	43061	169	205	195		B	0.0355612	0.0354445	0.174296	0.299038
	516	79806	74660	77846	61377	53210	58207	148	138	129	119	110	120	62104	61499	61692	57661	61527	57906	45691	43951	45176	42802	44716	43574	193	211	213		C	0.0340287	0.0358204	0.171481	0.302794
	517	79747	74909	78994	62160	53737	58378	114	142	139	112	120	116	62135	62181	62412	58398	61184	58017	46090	43848	45116	43365	45364	43308	203	212	176		D			0.17674	0.31078
	518	79884	74425	77897	61760	53741	57969	139	151	131	124	113	120	61605	61466	61736	58640	61127	58555	45922	44145	45539	43665	44921	43289	206	229	168		E			0.179628	0.30318
	519	79403	73265	77557	61621	53165	57594	130	148	140	114	116	124	62071	61280	61070	58018	61215	57035	45203	43460	44651	43138	44379	43571	198	211	236		F			0.181501	0.314729
	520	77911	72197	76119	60326	52928	56880	105	145	115	116	113	121	60027	60308	60788	57336	60729	57307	45009	42758	44278	42266	44248	42905	203	197	187
	521	77721	71894	75616	59870	52410	56558	140	137	117	115	100	115	60057	59790	59963	56717	59945	56174	43832	42018	43604	41663	44062	42114	208	194	208		Mean	0.0355808	0.0362895	0.171922	0.300754
	522	75785	71164	74598	59370	51704	55688	123	129	120	104	112	114	58603	59026	59159	56135	58585	55484	43720	41629	43184	41384	43238	41176	209	226	195
	523	74511	69240	72868	58425	50159	54396	132	148	133	114	113	115	58098	57156	58157	54595	57714	54017	43187	40671	42044	40644	41999	40734	183	204	174
	524	72615	67876	70713	56733	49043	53259	131	125	146	124	123	99	55962	55858	56441	53219	56485	52861	41907	39940	40723	39741	41112	39932	178	196	194
	525	70442	66214	69827	55617	48328	52255	132	123	125	126	111	111	54841	54782	54761	52457	54722	51932	41431	38815	40218	39068	40408	38635	211	207	165
	526	68591	65072	68613	54106	46610	50853	152	131	135	112	101	106	53143	53372	53555	50486	53056	50333	40385	37744	38591	37314	39307	37692	161	179	198
	527	67321	62350	65581	51612	45900	49243	115	135	125	114	114	121	51955	51286	51687	48493	51191	48589	38603	36647	37591	36008	38206	36080	188	212	196
	528	64546	59876	63178	50505	44239	47332	120	126	130	120	107	102	49853	49985	49965	47091	49971	47069	37084	35140	36347	34975	36267	35289	185	197	188
	529	63067	58942	62546	49534	42815	46683	100	117	116	100	110	111	48714	48509	49005	45959	48445	45916	36032	34620	35647	34360	35392	33933	187	176	167
	530	60026	56526	59579	47520	40859	44817	135	119	120	108	102	112	46889	46398	46698	44397	46671	43710	34917	33059	34183	32798	34086	33076	202	224	198
	531	57992	54304	56764	45201	39465	42786	118	112	109	115	86	101	44662	44568	45159	42330	44663	42690	32946	31981	32507	31324	32802	31704	165	182	189
	532	55632	51489	54381	43514	37808	41001	127	116	110	123	114	102	43403	43323	42594	40469	42927	40559	31575	30400	31545	30469	31150	30230	212	204	167
	533	54630	50320	52995	42630	36813	40033	119	132	124	97	105	95	41925	42591	41865	39721	41839	39312	31478	29903	30383	29640	31057	29470	203	164	166
	534	52409	48828	51325	40937	35736	38233	136	128	122	106	102	127	40832	40477	40572	38545	40135	38246	30367	28811	29422	28392	29294	28593	182	207	184
	535	49930	46683	49251	39236	34208	37127	115	123	119	131	111	100	38508	39151	39176	36484	38611	36298	28409	27223	28138	27449	28102	27151	183	186	173
	536	47787	44603	46611	37733	32630	35449	109	130	115	113	98	122	37165	37225	36832	34907	36890	34832	27676	26518	27153	25970	27390	26084	200	223	182
	537	46906	43214	45882	36065	32074	34376	111	113	120	111	99	106	36050	36100	35994	34038	36028	33808	26849	25166	26635	25127	26315	25340	198	191	177
	538	44462	41715	43624	34642	30381	32724	112	119	113	114	110	88	34404	34661	34647	32753	34055	32176	25928	24391	25092	24365	25209	24072	191	207	169
	539	43114	39908	41899	34030	29207	31694	114	123	107	124	83	102	33139	32785	33186	31554	33116	31183	24448	23257	23918	23284	23899	23284	210	170	177
	540	41500	38496	40442	32135	28216	30605	96	128	113	106	96	108	31800	32276	32220	30293	31900	30056	23734	22315	23361	22286	23426	22285	198	171	154
	541	39694	37324	39571	31440	27276	29066	108	121	113	114	99	95	31017	31135	31330	29131	31281	29528	23054	22075	22614	21672	22553	21934	193	186	192
	542	38437	35716	37598	30193	25767	28406	130	134	108	113	109	97	29435	29684	29875	27773	29974	27661	22141	20586	21883	20335	21775	20679	152	196	157
	543	36500	34029	35784	28792	25294	27416	107	112	121	110	109	108	28359	28600	28690	27131	28203	26612	20850	20337	20772	19993	20398	19868	184	177	190
	544	35414	33027	34476	27487	24011	26149	119	117	103	115	110	94	26998	27598	27243	25910	27175	25753	20387	19597	20217	18973	19995	19273	199	198	174
	545	34864	32413	34504	27265	23798	25176	111	114	103	107	98	94	27166	26885	26838	25287	27241	25304	19982	18945	19699	18682	19585	19068	206	174	170
	546	33489	31332	33144	26035	22968	24751	107	115	100	113	99	96	25841	25740	26165	24778	25936	24506	19015	18517	18996	18184	19098	18431	152	163	171
	547	32558	30120	32193	25287	22140	23780	104	106	116	109	95	93	25059	25063	25117	23992	25278	23658	18630	17870	18164	17186	18233	17702	196	189	183
	548	31328	29256	30895	24321	21218	22971	116	100	95	111	90	101	24178	24223	24353	22762	24156	22425	17844	16791	17382	16645	17734	17169	186	156	158
	549	30396	28872	30416	23574	20842	22491	102	104	102	87	111	86	23858	23987	23625	22419	23937	22233	17435	16816	17389	16392	17398	16622	201	188	152
	550	29795	27242	28687	23343	20054	21649	114	102	110	88	101	85	22395	23029	22751	21578	22730	21503	17351	16011	16473	16026	16769	15891	180	183	164
	551	28750	26572	28238	22393	19600	21090	113	105	84	106	90	103	22298	22108	22691	20880	22217	20910	16558	15651	16177	15439	16640	15666	182	153	145
	552	28244	25866	27291	21563	18595	20404	104	106	98	105	92	92	21440	21377	21660	20550	21520	20059	16022	15400	15709	15110	15703	15046	151	154	167
	553	27350	25289	26894	21624	18292	19955	104	109	113	99	89	97	20840	21132	20947	19762	20786	19780	15854	14864	15497	14705	15425	14752	203	147	142
	554	26583	24699	25959	20837	17947	19151	109	100	110	99	89	107	20519	20080	20459	19126	20242	19507	14983	14321	14829	14081	14979	14261	177	183	159
	555	25636	23651	24941	19706	17327	18771	95	110	91	117	85	101	19773	19556	19724	18579	19971	18340	14685	13875	14599	14180	14331	13860	180	175	151
	556	24381	22606	24534	19161	16875	18067	110	105	111	98	89	120	18759	18957	19355	17874	18785	17859	14225	13333	13862	13241	13957	13541	188	163	159
	557	24040	22619	23931	18845	16397	17646	110	106	95	95	97	103	18910	18847	18969	18146	18893	17706	13819	13362	13851	13316	13843	13092	173	153	149
	558	23686	21571	23339	18280	15980	17242	111	111	100	111	103	93	18424	18209	18233	17222	18371	17024	13594	12759	13319	12590	13179	12818	178	197	158
	559	22725	21361	22320	17861	15621	16506	108	111	95	95	91	102	17537	17279	17875	16420	17752	16708	12872	12466	12740	12313	12878	12462	195	195	181
	560	21733	20226	21916	17224	14755	15718	129	112	110	102	82	85	16591	17084	17029	15923	16969	15652	12764	12035	12399	12053	12279	11991	147	175	162
	561	21347	20201	20769	16531	14535	15435	113	118	118	101	90	107	16879	16794	16850	15814	16551	15607	12392	11908	11900	11921	12137	11617	165	189	176
	562	20779	19083	20243	15860	14243	15318	116	121	102	101	90	99	16153	16109	16164	15260	16336	15041	11829	11141	11427	11253	11827	11215	160	194	142
	563	20192	18409	19948	15469	13661	14656	137	128	129	104	112	93	15563	15502	15659	14787	15585	14516	11439	11179	11462	10873	11369	10967	191	156	162
	564	18887	17860	18887	15293	13281	14313	117	133	109	106	115	94	14801	14988	15346	14412	14874	14041	11221	10703	11195	10484	10938	10487	182	185	165
	565	18587	17461	18439	14687	12822	13645	125	148	117	100	102	114	14715	14453	14755	13908	14467	14046	11053	10365	10874	10259	10879	10449	173	190	139
	566	18197	16599	17747	14181	12239	13323	137	150	139	137	112	103	14128	14127	14074	13297	13870	13275	10288	10040	10123	9916	10151	9889	190	192	149
	567	17522	16271	17127	13654	11754	12872	127	157	142	120	111	111	13511	13674	13518	12710	13391	12663	10129	9661	10021	9342	9806	9745	189	154	178
	568	16647	15634	16639	13278	11466	12393	141	145	136	110	102	116	12929	13192	13126	12309	13269	12210	9782	9216	9754	9099	9398	9384	161	156	168
	569	16110	15150	16191	12476	10969	11897	163	143	150	121	118	112	12854	12562	12654	11890	12580	11993	9363	8805	9192	8921	9211	8845	182	165	165
	570	15893	14550	15316	12546	10508	11544	163	165	162	133	115	126	12119	12180	12358	11553	12199	11948	9018	8852	8905	8675	9081	8885	172	196	162
	571	14790	14084	14766	11653	10365	10861	179	180	171	134	118	136	11867	11894	12002	11223	12140	11185	9086	8495	8880	8323	8555	8537	171	175	172
	572	14204	13399	14068	11258	9797	10721	192	186	182	149	112	121	11330	11190	11635	10780	11452	10648	8294	8194	8466	8008	8267	7915	198	187	179
	573	13670	13226	13654	10598	9190	9880	175	220	171	154	129	135	10881	10754	11054	10270	11053	10281	8174	7981	8128	7989	8172	7740	134	172	161
	574	13533	12317	13330	10463	9032	10211	215	213	188	147	148	148	10533	10610	10582	9978	10857	10157	8240	7662	7747	7755	7865	7598	178	186	163
	575	12850	12174	12492	10080	8932	9714	237	234	176	171	154	116	10495	10341	10245	9695	10233	9836	7777	7444	7584	7264	7652	7368	180	140	175
	576	12424	11617	11772	9465	8380	9180	234	252	235	177	173	160	10052	10043	9999	9478	10009	9346	7640	7136	7583	7069	7514	7080	191	173	160
	577	11780	10811	11476	9048	7920	8533	259	251	251	177	172	172	9732	9604	9774	9209	9418	8871	7350	7096	7169	6865	7188	6805	178	162	175
	578	11270	10808	11193	8916	7795	8408	298	295	277	203	201	172	9377	9263	9354	8981	9285	8729	7150	6644	7016	6731	7138	6766	140	148	170
	579	10704	10026	10666	8481	7490	8185	287	316	333	242	218	200	9194	9010	9213	8666	9324	8590	6973	6544	6639	6660	6752	6671	158	145	134
	580	10502	9901	10547	8125	7205	7558	318	323	318	281	220	213	8689	8676	8958	8366	8959	8520	6959	6490	6628	6385	6648	6512	152	130	146
	581	10151	9285	9785	7777	6833	7277	377	411	367	233	224	199	8524	8682	8506	8146	8482	8299	6602	6463	6459	6363	6582	6373	114	142	157
	582	9633	8942	9498	7520	6651	7325	379	406	426	246	216	245	8438	8523	8430	8090	8739	8340	6931	6175	6533	6403	6650	6384	132	151	128
	583	9171	8701	9290	7117	6501	6897	401	443	382	287	288	252	8061	8175	8248	7810	8325	7748	6513	6155	6595	6186	6400	6371	132	190	138
	584	8879	7931	8487	7015	6071	6536	455	499	473	323	277	311	8030	8228	8089	7635	8181	7817	6510	6254	6063	6120	6460	6128	127	141	149
	585	8598	7769	8242	6438	5696	6106	546	563	513	416	306	345	7984	8050	8051	7561	7803	7594	6574	6358	6487	6080	6427	6236	135	139	121
	586	8264	7456	8108	6318	5563	5932	587	573	557	385	361	343	8027	7831	7848	7418	8231	7661	6451	6292	6548	6206	6433	6268	133	141	145
	587	7848	7324	7811	5943	5547	5743	646	648	589	461	415	391	7931	7905	7779	7521	7890	7538	6747	6156	6718	6339	6459	6324	132	143	93
	588	7368	7077	7167	5928	4947	5382	704	743	664	505	468	435	7944	7938	7910	7373	7848	7439	6600	6355	6421	6583	6632	6413	104	121	113
	589	7003	6543	7083	5497	4979	5139	765	872	761	539	444	499	7764	7735	7764	7276	8056	7281	6924	6677	6678	6371	6938	6610	114	115	102
	590	6739	6248	6877	5048	4649	5066	815	896	807	603	537	502	7851	7657	7731	7406	7939	7477	7147	6832	6929	6636	6969	6798	100	116	105
	591	6755	6383	6420	5292	4547	5084	859	954	848	651	567	550	7785	8060	7816	7571	8167	7571	7092	6796	7080	6752	7109	6983	129	96	110
	592	6555	5934	6217	4923	4315	4465	970	978	943	741	614	605	7808	7705	8062	7707	8112	7369	7335	7207	7027	6817	7265	7109	111	100	119
	593	5975	5525	6194	4802	4046	4628	1102	1111	975	749	654	676	8048	7810	8014	7816	8320	7763	7620	7217	7467	7303	7481	7381	95	88	90
	594	5844	5356	5831	4449	3941	4229	1129	1191	1133	784	701	744	8308	8369	8047	7523	8252	7644	7815	7552	7534	7646	7645	7710	124	72	74
	595	5829	5217	5580	4265	3851	4200	1251	1206	1184	911	780	793	8536	8381	8314	7960	8636	7944	8327	7938	8081	7902	8113	7816	60	69	94
	596	5442	5005	5302	4160	3641	3928	1254	1319	1262	944	869	849	8188	8432	8523	8184	8685	7999	8669	8196	8477	8160	8575	8276	84	101	84
	597	5287	4849	5010	4002	3563	3951	1404	1477	1385	989	938	856	8617	8548	8507	8286	8851	8408	9019	8532	8884	8622	8861	8554	87	81	58
	598	4889	4719	4745	3883	3267	3668	1439	1515	1409	1099	957	977	8663	8578	8730	8403	9099	8651	9351	8821	8999	8810	9123	8878	60	103	75
	599	4919	4475	4744	3702	3134	3483	1549	1635	1544	1131	1040	1074	9013	8960	8872	8693	9133	8516	9502	9386	9260	9118	9715	9274	76	95	70
	600	4687	4246	4694	3493	3195	3271	1644	1691	1595	1183	1140	1088	9379	8980	9043	8854	9373	8872	10001	9764	9991	9475	9745	9892	58	60	75
	601	4384	4254	4395	3424	2944	3323	1652	1794	1685	1324	1227	1179	9358	9311	9370	8929	9728	9042	10377	9965	10391	10033	10389	10214	64	81	75
	602	4376	3925	4112	3336	2967	3198	1809	1881	1708	1412	1199	1259	9772	9262	9552	9198	10001	9149	10679	10499	10532	10455	10634	10407	103	69	62
	603	4309	3733	4228	3350	2748	2967	1836	1897	1740	1513	1294	1308	9848	9590	9769	9243	10024	9519	11315	10412	11361	10732	11145	10552	77	77	68
	604	3896	3748	3981	3242	2652	2912	1828	2021	1797	1529	1309	1358	9903	9585	9660	9319	10411	9483	11577	10904	11290	10841	11323	11180	61	86	82
	605	3981	3570	3681	3000	2740	2970	2004	2020	1921	1575	1404	1362	10182	9662	9882	9828	10371	9679	11954	11516	11743	11713	11515	11533	69	87	66
	606	3837	3564	3647	3015	2495	2901	1993	2079	1928	1685	1443	1473	10275	9954	10504	9571	10546	9869	11905	11355	12029	11623	11977	11699	71	98	59
	607	3564	3422	3628	2670	2481	2703	2150	2207	2038	1713	1466	1446	10368	10028	10341	10042	10563	9779	12711	12022	12465	11910	12277	12420	64	52	47
	608	3581	3210	3448	2804	2219	2578	2202	2233	2119	1750	1539	1515	10295	10499	10267	10007	10860	10362	12781	12636	12537	12244	12736	12577	85	95	83
	609	3500	3282	3480	2695	2241	2473	2160	2254	2141	1760	1539	1525	10414	10427	10563	10094	11002	10372	12916	12481	12667	12525	12896	12554	67	80	55
	610	3167	3075	3269	2512	2292	2384	2303	2278	2092	1873	1642	1598	11033	10469	10586	10263	10963	10356	13439	12794	13067	12634	12876	12939	41	65	50
	611	3170	2937	3142	2497	2142	2224	2255	2351	2153	1909	1660	1601	10694	10224	10771	10239	11236	10347	13335	12853	13340	13214	13230	12818	53	62	58
	612	3124	2697	2948	2296	2063	2246	2302	2374	2280	1968	1707	1561	10720	10066	10646	10005	10835	10250	13660	12901	13509	12920	13376	13628	56	68	59
	613	2938	2707	2726	2241	2043	2154	2223	2357	2239	1906	1721	1631	10896	10430	10459	9967	10803	10417	13963	13295	13858	13178	13622	13231	55	75	58
	614	2965	2655	2649	2308	1886	2085	2259	2404	2290	1925	1635	1691	10557	10719	10579	10191	11052	10510	13727	13143	13679	13302	13557	13714	56	49	63
	615	2834	2755	2686	2164	1885	1943	2322	2383	2182	1859	1648	1567	10288	10348	10336	10294	10832	10302	13787	13121	13593	13501	13314	13308	54	83	84
	616	2647	2465	2619	2137	1794	1979	2317	2382	2240	1896	1751	1670	10338	10234	10512	9963	10715	10055	13546	13274	13627	13120	13990	13480	74	79	66
	617	2544	2491	2588	1941	1868	2015	2310	2364	2071	1871	1708	1639	10596	9927	10571	9760	10683	10070	13475	12958	13737	13041	13899	13531	37	63	70
	618	2696	2349	2338	1887	1735	1881	2257	2369	2101	1943	1688	1630	10331	9709	9901	9750	10632	9883	13360	13239	13471	13451	13608	13435	62	62	76
	619	2488	2193	2364	1928	1632	1698	2177	2369	2082	1890	1748	1657	10121	10056	10185	9858	10619	10016	13764	12898	13500	13036	13093	13190	43	53	63
	620	2240	2169	2121	1746	1537	1752	2087	2327	2146	1880	1585	1626	9857	9828	9900	9497	10355	9658	12967	12946	12982	13117	13457	13141	61	51	65
	621	2145	1918	2077	1810	1447	1724	2183	2234	2084	1882	1641	1608	10150	9183	9526	9270	10044	9519	12941	12348	12980	12832	12880	13219	76	64	43
	622	2174	2063	2154	1587	1544	1560	2098	2183	2105	1872	1633	1592	9708	9514	9741	9423	9856	9375	12841	12581	12817	12752	12726	12743	60	47	44
	623	1903	1915	2094	1616	1390	1453	2098	2103	1989	1825	1665	1628	9313	8686	9340	8927	9554	8834	12701	12367	12523	12490	12885	12659	79	48	45
	624	2066	1904	1992	1459	1402	1464	2017	2084	1902	1761	1483	1450	9147	8944	9107	8843	9210	8732	12462	11948	11983	12050	12486	12211	38	54	52
	625	1918	1753	1850	1511	1351	1294	1989	2009	1937	1723	1546	1550	8703	8254	9171	8456	9227	8658	12466	11383	11967	11509	11959	12031	36	68	65
	626	1953	1859	1846	1466	1207	1386	1819	1911	1938	1688	1491	1475	8673	8449	8564	8110	9006	8312	11624	11703	11676	11584	12147	11852	42	56	50
	627	1831	1709	1821	1529	1292	1263	1924	1925	1819	1666	1499	1463	8316	8278	8750	8089	8659	8149	11830	11399	11776	11659	11495	11576	49	43	47
	628	1801	1633	1680	1264	1143	1297	1820	1919	1793	1622	1486	1406	8235	7761	8207	7831	8558	8254	11109	10669	11089	10809	11350	11074	50	61	40
	629	1625	1576	1569	1295	1153	1258	1768	1859	1817	1554	1415	1380	7910	7623	7816	7604	8319	7759	10817	10717	10928	10758	10773	10932	55	58	74
	630	1601	1611	1493	1167	1129	1187	1673	1749	1719	1511	1376	1286	7710	7413	7713	7424	7995	7588	10641	10070	10696	10143	10596	10764	61	43	36
	631	1456	1656	1463	1238	1082	1064	1705	1721	1649	1439	1330	1250	7369	7417	7508	6961	7593	7206	10641	10102	10621	9937	10302	10314	47	60	69
	632	1569	1394	1594	1201	1037	1132	1557	1614	1537	1457	1311	1236	7453	7141	7297	7045	7324	7175	10148	9464	10096	9922	10250	9769	47	63	50
	633	1424	1262	1304	1126	957	1014	1538	1706	1530	1341	1266	1204	7024	6978	6886	6874	7394	6996	9601	9291	9685	9566	9831	9595	58	50	49
	634	1370	1326	1308	1094	914	997	1509	1586	1502	1460	1096	1192	6847	6576	6684	6177	7085	6546	9176	8999	9062	9247	9317	9408	35	75	76
	635	1241	1134	1326	995	916	952	1366	1509	1392	1312	1158	1116	6428	6337	6245	6122	6742	6465	9014	8431	9075	8790	9094	8899	59	45	36
	636	1421	1172	1229	942	937	881	1427	1429	1404	1234	1100	1115	6378	6187	6268	5811	6595	6184	8836	8574	8944	8372	8662	8656	49	63	33
	637	1260	1119	1259	940	979	930	1346	1446	1324	1216	1073	1072	6105	6030	6114	5672	6275	5959	8693	8504	8151	8192	8554	8422	33	34	51
	638	1134	1096	1183	918	815	857	1306	1419	1217	1139	1038	1016	5979	5773	5900	5545	6187	5818	8165	8021	8125	7865	8242	8136	34	33	38
	639	1131	1088	1103	921	738	899	1327	1300	1245	1044	997	1019	5493	5264	5719	5421	5927	5519	7876	7827	7914	7745	7997	8033	40	23	39
	640	1127	1076	1167	922	765	828	1218	1250	1181	1089	938	938	5427	5306	5370	5210	5278	5170	7423	7174	7443	7610	7536	7570	52	28	38
	641	1018	1026	1016	784	703	787	1172	1193	1214	1042	905	1001	5551	5005	5281	5157	5489	5161	7409	7051	7210	7249	7297	7146	35	41	39
	642	960	1001	1002	764	696	685	1118	1162	1172	989	903	867	4942	5070	5121	4860	5362	5029	7002	6748	6989	6760	7163	7033	32	34	52
	643	1073	836	972	825	654	671	1080	1207	1043	975	819	897	4678	4582	4832	4823	5041	4742	6753	6862	6628	6545	6809	6793	50	51	52
	644	977	918	900	681	582	749	1135	1166	995	903	824	843	4647	4588	4897	4321	5038	4561	6926	6657	6359	6579	6828	6483	45	59	43
	645	937	840	916	677	573	687	1027	1090	1009	840	842	798	4462	4239	4625	4279	4832	4217	6058	6307	6155	6147	6429	6425	24	35	33
	646	905	759	799	663	507	580	1034	981	970	929	793	768	4678	4539	4411	4162	4585	4554	6066	6193	6303	6169	6355	6364	45	33	27
	647	869	790	862	672	635	567	928	987	940	821	778	761	4268	4291	4359	3917	4533	4166	5899	5820	5765	5617	5914	5606	69	24	51
	648	702	713	821	570	580	513	951	989	930	817	764	723	4235	3848	4140	3931	4350	4007	5616	5398	5701	5505	5643	5595	17	57	35
	649	824	743	777	661	559	598	940	954	926	776	714	695	4071	3996	4077	3736	4219	3891	5643	5286	5353	5477	5342	5571	52	42	16
	650	806	779	787	567	575	561	828	905	911	748	689	696	3912	3940	4043	4102	4159	3844	5494	5282	5441	5350	5191	5494	31	33	37
	651	730	693	674	583	560	572	892	914	841	752	696	671	3910	3672	3864	3533	3857	3846	5300	5003	5125	4802	5196	5173	49	31	48
	652	719	798	626	532	508	528	810	863	848	742	609	643	3727	3451	3679	3809	3939	3586	5182	4632	4961	5063	4886	5048	34	32	37
	653	696	584	585	463	403	567	897	820	840	680	613	602	3612	3504	3510	3360	3711	3468	5151	4665	4987	4897	5147	4894	38	30	32
	654	708	591	677	520	514	472	847	802	820	734	569	623	3281	3221	3474	3376	3656	3605	4938	4452	4979	4655	4696	4900	32	45	36
	655	671	450	656	552	449	446	814	830	758	688	582	636	3549	3327	3440	3357	3539	3583	4544	4421	4607	4656	4582	4676	32	27	22
	656	608	576	573	531	443	446	715	804	744	690	555	627	3371	3237	3324	3098	3334	3223	4631	4335	4472	4734	4742	4389	23	18	35
	657	572	544	566	473	450	470	711	809	742	693	601	614	3198	3236	3445	3050	3263	3152	4504	4350	4405	4323	4635	4155	27	35	32
	658	482	472	585	355	330	457	703	720	700	664	587	580	3411	3057	3289	2935	3535	3233	4361	4204	4347	4263	4277	4599	45	61	24
	659	507	518	494	488	343	444	777	743	755	638	567	532	3203	2886	3080	3027	3247	3116	4292	4198	4251	4039	4272	4511	30	13	14
	660	524	521	456	376	317	402	682	754	659	614	469	504	3130	3139	2936	2778	3267	3268	4250	3943	4273	4143	4362	4186	35	43	33
	661	557	502	609	352	293	395	692	709	685	606	530	582	2743	3083	3175	2848	3286	2857	4066	3924	4067	3976	4270	4050	43	6	55
	662	514	475	485	371	366	378	769	776	618	587	519	492	2963	3004	3029	2806	3054	2905	4073	3865	4094	3976	4180	4066	34	52	28
	663	501	521	490	458	384	376	670	701	720	611	498	542	2961	2841	2863	2765	3077	2884	4041	3726	3970	4096	3937	4045	21	36	39
	664	499	422	500	395	330	364	693	688	627	566	486	470	2782	2677	2880	2699	3057	2747	4092	3725	3708	3877	3915	4027	34	18	16
	665	438	449	467	356	273	394	681	675	629	527	528	465	2992	2867	2870	2715	2923	2754	3757	3594	3852	3632	4010	3679	31	52	23
	666	450	456	435	325	327	333	585	697	631	542	497	514	2704	2713	2560	2637	2896	2629	3554	3781	3801	3766	3782	3980	26	36	28
	667	442	318	436	299	272	290	664	579	583	577	489	500	2739	2760	2495	2723	2947	2713	3681	3656	3784	3742	3781	3511	25	12	37
	668	344	405	375	357	311	290	657	649	617	562	506	443	2667	2602	2647	2333	2738	2397	3676	3441	3634	3425	3614	3703	47	24	51
	669	357	326	353	317	285	305	602	603	636	526	480	453	2711	2571	2754	2510	2731	2393	3751	3632	3532	3584	3541	3566	25	31	27
	670	460	353	410	246	245	291	604	629	590	532	510	497	2456	2424	2596	2496	2511	2856	3658	3518	3503	3349	3611	3548	32	36	41
	671	438	388	442	328	247	272	663	636	595	541	452	404	2394	2361	2428	2392	2823	2477	3523	3358	3274	3512	3531	3424	16	37	1
	672	335	373	402	275	273	312	685	687	520	477	420	445	2279	2413	2592	2272	2660	2435	3352	3529	3290	3478	3396	3546	18	23	15
	673	293	328	322	273	228	290	586	572	552	494	426	462	2430	2202	2562	2398	2572	2411	3403	3353	3436	3303	3307	3491	25	40	29
	674	307	346	324	267	213	299	523	631	496	519	456	382	2555	2291	2172	2560	2621	2410	3430	3152	3168	3228	3432	3166	12	31	35
	675	369	299	309	285	223	291	568	615	582	457	397	465	2263	2280	2417	2277	2460	2303	3331	3112	3291	3276	3309	3389	24	26	25
	676	311	311	356	279	218	256	497	551	492	480	464	422	2171	2037	2244	2298	2306	2190	3381	3027	3125	3023	3143	3172	52	10	26
	677	286	305	311	157	217	171	526	570	532	466	422	375	2280	2227	2297	2244	2682	2041	3212	3130	3240	3161	3138	3090	47	17	52
	678	377	269	336	291	197	242	522	540	504	492	363	351	2307	2267	2485	2202	2430	2156	3116	2826	2925	3151	2930	3154	35	32	32
	679	248	266	299	222	227	248	557	552	472	395	345	365	2360	1992	2298	2234	2317	2128	3045	2970	3106	2944	3056	2828	24	25	22
	680	310	236	261	262	181	206	476	563	460	431	364	366	2094	2146	2169	2015	2283	2245	2794	2986	2773	3072	2898	2968	22	23	39
	681	274	253	318	239	205	224	521	535	454	450	336	346	2290	1900	1956	1910	2112	2103	2835	2841	2992	3163	2928	2998	49	16	22
	682	277	308	304	207	224	221	437	504	503	411	353	337	2154	1908	2146	1888	2084	2001	2874	2664	2859	2894	3116	2706	28	8	16
	683	250	233	300	173	164	171	432	500	426	437	386	389	1942	1917	2049	1958	2187	1860	3028	2706	2800	2646	2592	2966	5	49	33
	684	255	259	299	219	155	178	504	521	459	454	288	378	1852	1839	1931	1998	2097	1779	2745	2612	2708	2766	2839	2729	17	18	16
	685	326	254	266	230	144	216	452	492	396	408	320	361	1916	2055	1891	1891	1857	1649	2534	2814	2500	2590	2458	2497	31	32	7
	686	267	270	224	221	131	176	430	465	442	406	312	285	1946	1783	1752	1733	1763	1810	2765	2614	2540	2652	2624	2603	30	18	0
	687	249	264	213	201	115	182	476	504	395	338	374	354	1743	1742	1773	1767	1925	1918	2384	2585	2349	2456	2818	2508	9	31	16
	688	229	191	234	175	145	162	434	503	345	330	344	351	1624	1613	1767	1707	1743	1693	2505	2456	2377	2560	2617	2509	13	21	2
	689	253	191	203	212	103	135	353	472	388	368	350	311	1638	1499	1738	1534	1729	1674	2497	2414	2523	2195	2456	2373	28	0	5
	690	294	220	180	166	158	162	429	415	382	330	318	336	1744	1551	1656	1603	1625	1687	2205	2314	2174	2348	2381	2171	24	16	37
	691	222	144	202	202	204	154	360	444	332	336	322	317	1461	1515	1716	1601	1611	1552	2470	2246	2234	2191	2162	2347	27	14	33
	692	216	215	172	168	118	180	390	392	380	345	325	323	1632	1504	1669	1484	1762	1627	2487	2157	2271	2119	2114	2250	17	3	14
	693	270	187	194	154	122	150	335	384	336	340	291	242	1477	1446	1378	1274	1650	1556	2025	2100	2076	2311	2211	2242	25	45	7
	694	162	179	200	129	151	172	380	373	340	281	285	280	1549	1523	1587	1434	1534	1355	2032	1955	2085	2057	2250	1975	31	23	21
	695	186	175	135	121	114	116	334	343	402	267	252	322	1486	1338	1557	1311	1501	1392	2085	1947	2222	2065	2119	1966	24	26	25
	696	186	181	216	149	104	154	371	393	302	332	250	249	1575	1399	1346	1300	1503	1422	1998	1765	2096	1989	2089	2023	15	13	18
	697	175	187	185	141	86	145	362	310	307	279	266	250	1232	1424	1445	1204	1642	1333	1923	2021	2188	1769	2047	1835	14	12	19
	698	180	124	153	115	105	129	340	311	292	329	339	268	1228	1179	1317	1211	1337	1342	1981	1769	1759	1806	1831	1836	1	2	28
	699	188	172	185	113	96	141	326	331	330	288	282	223	1272	1226	1153	1289	1225	1292	1848	1734	1872	1779	1739	1992	17	5	7
	700	124	121	161	153	103	151	298	347	312	290	216	244	1236	1156	1230	1113	1438	1267	1872	1671	1739	1709	1668	1749	34	43	25
	Intensity Values (normalized to intensity at wavelength 516 nm)
		I1	J1	K1	I2	J2	K2	I3	J3	K3	I4	J4	K4	I5	J5	K5	L5	L6	M5	I6	J6	K6	M6	N5	N6	J7	I7	K7
		0.937824	0.924712	0.945366	0.935416	0.933847	0.933857	0.871622	0.956522	1.0155	0.983193	0.972727	0.975	0.925673	0.940568	0.938922	0.947486	0.946104	0.940093	0.931737	0.933426	0.927019	0.933882	0.946104	0.934158	1.0829	0.957346	0.882629
		0.960341	0.95521	0.973615	0.962543	0.963484	0.945247	0.864865	1.16667	1.0155	1.10924	0.918182	0.925	0.954463	0.965593	0.962669	0.964534	0.965024	0.962094	0.952748	0.943346	0.955463	0.959278	0.965024	0.946115	1.11917	1.10427	0.906103
		0.980327	0.970895	0.986409	0.976555	0.986544	0.968646	0.952703	0.992754	0.992248	0.983193	1.10909	0.975	0.97377	0.984357	0.980549	0.982744	0.981819	0.981245	0.978355	0.970331	0.969962	0.992313	0.981819	0.968215	1.06736	1.03318	1
		0.997557	0.989392	0.993063	0.989915	0.992614	0.994382	0.918919	1.06522	0.96124	1.05042	1.1	1	0.9867	0.997691	1.00225	0.998734	0.993403	1.00114	0.99617	0.984847	0.982092	1.00072	0.993403	0.988227	0.875648	0.971564	0.915493
		1	1	1	1	1	1	1	1	1	1	1	1	1	1	1	1	1	1	1	1	1	1	1	1	1	1	1
		0.999261	1.00334	1.01475	1.01276	1.0099	1.00294	0.77027	1.02899	1.07752	0.941176	1.09091	0.966667	1.0005	1.01109	1.01167	1.01278	1.01449	1.00192	1.00873	0.997656	0.998672	1.01315	1.01449	0.993895	1.05181	1.00474	0.826291
		1.00098	0.996852	1.00066	1.00624	1.00998	0.995911	0.939189	1.0942	1.0155	1.04202	1.02727	1	0.991965	0.999463	1.00071	1.01698	1.00458	1.01121	1.00506	1.00441	1.00804	1.02016	1.00458	0.993459	1.06736	1.08531	0.788732
		0.99495	0.981315	0.996288	1.00398	0.999154	0.989469	0.878378	1.07246	1.08527	0.957983	1.05455	1.03333	0.999469	0.996439	0.989918	1.00619	0.992464	0.984958	0.98932	0.988828	0.988379	1.00785	0.992464	0.999931	1.02591	1	1.10798
		0.976255	0.96701	0.977815	0.982876	0.9947	0.977202	0.709459	1.05072	0.891473	0.97479	1.02727	1.00833	0.966556	0.980634	0.985347	0.994364	0.989534	0.989656	0.985074	0.972856	0.980122	0.987477	0.989534	0.984647	1.05181	0.933649	0.877934
		0.973874	0.962952	0.971354	0.975447	0.984965	0.97167	0.945946	0.992754	0.906977	0.966387	0.909091	0.958333	0.967039	0.972211	0.971974	0.983628	0.985374	0.970089	0.959314	0.956019	0.965203	0.973389	0.985374	0.966494	1.07772	0.919431	0.976526
		0.949615	0.953174	0.958277	0.9673	0.971697	0.956723	0.831081	0.934783	0.930233	0.87395	1.01818	0.95	0.943627	0.959788	0.958941	0.973535	0.966947	0.958174	0.956862	0.947168	0.955906	0.966871	0.966947	0.944967	1.0829	1.07109	0.915493
		0.933652	0.927404	0.936053	0.951904	0.942661	0.934527	0.891892	1.07246	1.03101	0.957983	1.02727	0.958333	0.935495	0.929381	0.942699	0.946827	0.939239	0.932839	0.945197	0.925371	0.930671	0.949582	0.939239	0.934824	0.948187	0.966825	0.816901
		0.909894	0.909135	0.90837	0.924336	0.921688	0.914993	0.885135	0.905797	1.13178	1.04202	1.11818	0.825	0.901101	0.908275	0.914884	0.922964	0.919402	0.912876	0.917183	0.908739	0.90143	0.928485	0.919402	0.916418	0.92228	0.92891	0.910798
		0.882665	0.886874	0.896989	0.906154	0.90825	0.897744	0.891892	0.891304	0.968992	1.05882	1.00909	0.925	0.883051	0.890779	0.887652	0.909748	0.903659	0.896833	0.906765	0.883143	0.890251	0.912761	0.903659	0.886653	1.09326	0.981043	0.774648
		0.859472	0.871578	0.881394	0.881535	0.875963	0.873658	1.02703	0.949275	1.04651	0.941176	0.918182	0.883333	0.85571	0.867852	0.868103	0.875566	0.879037	0.869219	0.883872	0.858775	0.854237	0.871782	0.879037	0.865011	0.834197	0.848341	0.929577
		0.843558	0.835119	0.842445	0.840901	0.86262	0.845998	0.777027	0.978261	0.968992	0.957983	1.03636	1.00833	0.836581	0.833932	0.837823	0.841002	0.854415	0.839101	0.844871	0.833815	0.832101	0.841269	0.854415	0.828017	0.974093	1.00474	0.920188
		0.808786	0.801982	0.811577	0.822865	0.831404	0.813167	0.810811	0.913043	1.00775	1.0084	0.972727	0.85	0.802734	0.812777	0.809911	0.816687	0.811052	0.812852	0.811626	0.799527	0.804564	0.817135	0.811052	0.809864	0.958549	0.933649	0.882629
		0.790254	0.789472	0.803458	0.807045	0.804642	0.802017	0.675676	0.847826	0.899225	0.840336	1	0.925	0.784394	0.788777	0.794349	0.797055	0.791484	0.79294	0.788602	0.787695	0.789069	0.802766	0.791484	0.778744	0.968912	0.834123	0.784038
		0.752149	0.757112	0.765344	0.774231	0.767882	0.769959	0.912162	0.862319	0.930233	0.907563	0.927273	0.933333	0.755008	0.754451	0.756954	0.769966	0.762277	0.754844	0.764199	0.752179	0.756663	0.766273	0.762277	0.759077	1.04663	1.06161	0.929577
		0.726662	0.727351	0.729183	0.736449	0.741684	0.735066	0.797297	0.811594	0.844961	0.966387	0.781818	0.841667	0.719149	0.724695	0.732007	0.734118	0.733563	0.737229	0.721061	0.727651	0.719563	0.731835	0.733563	0.72759	0.854922	0.862559	0.887324
		0.69709	0.689646	0.698572	0.708963	0.710543	0.7044	0.858108	0.84058	0.852713	1.03361	1.03636	0.85	0.698876	0.70445	0.69043	0.701844	0.696619	0.700428	0.691055	0.691679	0.698269	0.711859	0.696619	0.693762	1.09845	0.966825	0.784038
		0.684535	0.673989	0.680767	0.69456	0.691844	0.68777	0.804054	0.956522	0.96124	0.815126	0.954545	0.791667	0.675077	0.692548	0.678613	0.688871	0.694539	0.678893	0.688932	0.680371	0.672547	0.692491	0.694539	0.676321	1.05181	0.777251	0.779343
		0.656705	0.654005	0.659315	0.666976	0.671603	0.656845	0.918919	0.927536	0.945736	0.890756	0.927273	1.05833	0.657478	0.658173	0.657654	0.668476	0.655112	0.660484	0.664617	0.655525	0.651275	0.663333	0.655112	0.656194	0.943005	0.981043	0.86385
		0.625642	0.625275	0.632672	0.639262	0.642887	0.637844	0.777027	0.891304	0.922481	1.10084	1.00909	0.833333	0.620057	0.636612	0.635026	0.632733	0.628455	0.626844	0.621764	0.619394	0.622853	0.641302	0.628455	0.623101	0.948187	0.881517	0.812207
		0.59879	0.597415	0.598759	0.614774	0.613231	0.609016	0.736486	0.942029	0.891473	0.94958	0.890909	1.01667	0.598432	0.605294	0.59703	0.605383	0.612532	0.601527	0.605721	0.603354	0.601049	0.606747	0.612532	0.598614	1.03627	1.05687	0.85446
		0.58775	0.578811	0.589394	0.587598	0.602781	0.590582	0.75	0.818841	0.930233	0.932773	0.9	0.883333	0.580478	0.587001	0.583447	0.590312	0.588492	0.583843	0.587621	0.572592	0.589583	0.587052	0.588492	0.581539	1.02591	0.905213	0.830986
		0.557126	0.558733	0.560388	0.564413	0.570964	0.5622	0.756757	0.862319	0.875969	0.957983	1	0.733333	0.553974	0.563603	0.561613	0.568027	0.563758	0.555659	0.567464	0.554959	0.555428	0.569249	0.563758	0.55244	0.989637	0.981043	0.793427
		0.540235	0.53453	0.538229	0.554442	0.548901	0.544505	0.77027	0.891304	0.829457	1.04202	0.754545	0.85	0.533605	0.533098	0.53793	0.547233	0.534462	0.538511	0.535073	0.529157	0.52944	0.543993	0.534462	0.534355	1.08808	0.805687	0.830986
		0.520011	0.515617	0.519513	0.523567	0.530276	0.525796	0.648649	0.927536	0.875969	0.890756	0.872727	0.9	0.512044	0.524822	0.522272	0.525364	0.523884	0.519048	0.519446	0.507725	0.517111	0.520677	0.523884	0.511429	1.02591	0.810427	0.723005
		0.497381	0.49992	0.508324	0.512244	0.51261	0.499356	0.72973	0.876812	0.875969	0.957983	0.9	0.791667	0.499436	0.506268	0.507845	0.505211	0.504361	0.50993	0.504563	0.502264	0.500576	0.506331	0.504361	0.503374	1	0.881517	0.901408
		0.48163	0.478382	0.482979	0.491927	0.484251	0.488017	0.878378	0.971014	0.837209	0.94958	0.990909	0.808333	0.473963	0.482675	0.484261	0.48166	0.486962	0.477688	0.484581	0.468385	0.484394	0.475095	0.486962	0.474572	0.787565	0.92891	0.737089
		0.457359	0.455786	0.459677	0.469101	0.475362	0.471009	0.722973	0.811594	0.937984	0.92437	0.990909	0.9	0.456637	0.465048	0.465052	0.470526	0.456168	0.459572	0.456326	0.46272	0.459802	0.467104	0.456168	0.45596	0.953368	0.838863	0.892019
		0.443751	0.442365	0.442874	0.447839	0.45125	0.449242	0.804054	0.847826	0.79845	0.966387	1	0.783333	0.434722	0.448755	0.441597	0.449351	0.447155	0.444738	0.446193	0.445883	0.447516	0.443274	0.447155	0.442305	1.03109	0.938389	0.816901
		0.436859	0.434141	0.443234	0.444222	0.447247	0.432525	0.75	0.826087	0.79845	0.89916	0.890909	0.783333	0.437428	0.437162	0.435032	0.438546	0.437986	0.436984	0.437329	0.431048	0.43605	0.436475	0.437986	0.4376	1.06736	0.824645	0.798122
		0.41963	0.419662	0.425764	0.424182	0.431648	0.425224	0.722973	0.833333	0.775194	0.94958	0.9	0.8	0.416092	0.418543	0.424123	0.429719	0.427095	0.423203	0.416165	0.42131	0.420489	0.42484	0.427095	0.422982	0.787565	0.772512	0.802817
		0.407964	0.403429	0.413547	0.411995	0.416087	0.408542	0.702703	0.768116	0.899225	0.915966	0.863636	0.775	0.403501	0.407535	0.407135	0.416087	0.407751	0.408559	0.407739	0.406589	0.402072	0.401523	0.407751	0.406251	1.01554	0.895735	0.859155
		0.392552	0.391856	0.396873	0.396256	0.39876	0.394643	0.783784	0.724638	0.736434	0.932773	0.818182	0.841667	0.389315	0.393876	0.394751	0.394756	0.396592	0.387266	0.390536	0.382039	0.384762	0.388884	0.396592	0.394019	0.963731	0.739336	0.741784
		0.380874	0.386713	0.39072	0.384085	0.391693	0.386397	0.689189	0.753623	0.790698	0.731092	1.00909	0.716667	0.384162	0.390039	0.382951	0.388807	0.389078	0.38395	0.381585	0.382608	0.384917	0.382973	0.389078	0.381466	1.04145	0.890995	0.713615
		0.373343	0.364881	0.36851	0.380322	0.376884	0.371931	0.77027	0.73913	0.852713	0.739496	0.918182	0.708333	0.360605	0.374461	0.368784	0.374222	0.375011	0.371343	0.379747	0.364292	0.364641	0.374422	0.375011	0.36469	0.932642	0.867299	0.769953
		0.360249	0.355907	0.362742	0.364844	0.368352	0.362328	0.763514	0.76087	0.651163	0.890756	0.818182	0.858333	0.359043	0.359486	0.367811	0.362117	0.372126	0.361102	0.362391	0.356101	0.358088	0.360707	0.372126	0.359526	0.943005	0.725118	0.680751
		0.353908	0.346451	0.350577	0.351321	0.349464	0.350542	0.702703	0.768116	0.75969	0.882353	0.836364	0.766667	0.345227	0.347599	0.351099	0.356393	0.351172	0.346406	0.35066	0.35039	0.347729	0.353021	0.351172	0.345298	0.782383	0.729858	0.784038
		0.342706	0.338722	0.345477	0.352314	0.34377	0.342828	0.702703	0.789855	0.875969	0.831933	0.809091	0.808333	0.335566	0.343615	0.339542	0.342727	0.344955	0.341588	0.346983	0.338195	0.343036	0.343559	0.344955	0.338551	1.05181	0.696682	0.666667
		0.333095	0.33082	0.333466	0.339492	0.337286	0.329015	0.736486	0.724638	0.852713	0.831933	0.809091	0.891667	0.330397	0.326509	0.331631	0.331697	0.334981	0.336874	0.32792	0.32584	0.32825	0.32898	0.334981	0.327282	0.917098	0.867299	0.746479
		0.321229	0.316783	0.320389	0.321065	0.325634	0.322487	0.641892	0.797101	0.705426	0.983193	0.772727	0.841667	0.318385	0.317989	0.319717	0.322211	0.320489	0.31672	0.321398	0.315692	0.323158	0.331293	0.320489	0.31808	0.932642	0.829384	0.70892
		0.305503	0.302786	0.315161	0.312185	0.31714	0.310392	0.743243	0.76087	0.860465	0.823529	0.809091	1	0.302058	0.308249	0.313736	0.309984	0.312125	0.308414	0.31133	0.303361	0.306844	0.309355	0.312125	0.310759	0.974093	0.772512	0.746479
		0.30123	0.30296	0.307415	0.307037	0.308156	0.303159	0.743243	0.768116	0.736434	0.798319	0.881818	0.858333	0.304489	0.30646	0.307479	0.314701	0.309576	0.305771	0.302445	0.30402	0.306601	0.311107	0.309576	0.300454	0.896373	0.725118	0.699531
		0.296795	0.288923	0.29981	0.297831	0.300319	0.296219	0.75	0.804348	0.775194	0.932773	0.936364	0.775	0.296664	0.296086	0.295549	0.298677	0.294727	0.293994	0.29752	0.290301	0.294825	0.294145	0.294727	0.294166	0.92228	0.933649	0.741784
		0.284753	0.28611	0.28672	0.291005	0.293573	0.283574	0.72973	0.804348	0.736434	0.798319	0.827273	0.85	0.282381	0.280964	0.289746	0.284768	0.287995	0.288537	0.281719	0.283634	0.282008	0.287673	0.287995	0.285996	1.01036	0.924171	0.849765
		0.272323	0.270908	0.28153	0.280626	0.277298	0.270036	0.871622	0.811594	0.852713	0.857143	0.745455	0.708333	0.267149	0.277793	0.276033	0.276149	0.2746	0.2703	0.279355	0.273828	0.27446	0.281599	0.2746	0.275187	0.761658	0.829384	0.760563
		0.267486	0.270573	0.266796	0.269335	0.273163	0.265174	0.763514	0.855072	0.914729	0.848739	0.818182	0.891667	0.271786	0.273078	0.273131	0.274258	0.271424	0.269523	0.271213	0.270938	0.263414	0.278515	0.271424	0.266604	0.854922	0.895735	0.826291
		0.260369	0.255599	0.260039	0.258403	0.267675	0.263164	0.783784	0.876812	0.790698	0.848739	0.818182	0.825	0.260096	0.261939	0.262011	0.26465	0.264491	0.259749	0.258891	0.253487	0.252944	0.262908	0.264491	0.257378	0.829016	0.919431	0.666667
		0.253014	0.246571	0.25625	0.252033	0.256737	0.251791	0.925676	0.927536	1	0.87395	1.01818	0.775	0.250596	0.252069	0.253825	0.256447	0.254249	0.250682	0.250356	0.254351	0.253719	0.25403	0.254249	0.251687	0.989637	0.739336	0.760563
		0.236661	0.239218	0.24262	0.249165	0.249596	0.245898	0.790541	0.963768	0.844961	0.890756	1.04545	0.783333	0.238326	0.243711	0.248752	0.249944	0.24461	0.242479	0.245584	0.243521	0.247809	0.244942	0.24461	0.240671	0.943005	0.876777	0.774648
		0.232902	0.233874	0.236865	0.239292	0.24097	0.234422	0.844595	1.07246	0.906977	0.840336	0.927273	0.95	0.236941	0.235012	0.239172	0.241203	0.243291	0.242566	0.241908	0.235831	0.240703	0.239685	0.243291	0.239799	0.896373	0.900474	0.652582
		0.228015	0.222328	0.227976	0.231047	0.230013	0.22889	0.925676	1.08696	1.07752	1.15126	1.01818	0.858333	0.227489	0.229711	0.228133	0.230606	0.22701	0.229251	0.225165	0.228436	0.224079	0.231671	0.22701	0.226947	0.984456	0.909953	0.699531
		0.219557	0.217935	0.220011	0.222461	0.220898	0.221142	0.858108	1.13768	1.10078	1.0084	1.00909	0.925	0.217554	0.222345	0.219121	0.220426	0.219295	0.218682	0.221685	0.219813	0.221821	0.218261	0.219295	0.223643	0.979275	0.729858	0.835681
		0.208593	0.209403	0.213743	0.216335	0.215486	0.212913	0.952703	1.05072	1.05426	0.92437	0.927273	0.966667	0.208183	0.214508	0.212767	0.213472	0.210171	0.210859	0.21409	0.209688	0.215911	0.212584	0.210171	0.215358	0.834197	0.739336	0.788732
		0.201865	0.20292	0.207988	0.203268	0.206145	0.204391	1.10135	1.03623	1.16279	1.01681	1.07273	0.933333	0.206975	0.204263	0.205116	0.206205	0.205989	0.207112	0.20492	0.200337	0.203471	0.208425	0.205989	0.202988	0.943005	0.781991	0.774648
		0.199145	0.194883	0.196747	0.204409	0.197482	0.198327	1.10135	1.19565	1.25581	1.11765	1.04545	1.05	0.19514	0.198052	0.200318	0.200361	0.203082	0.206334	0.197369	0.201406	0.197118	0.202677	0.203082	0.203906	0.891192	0.92891	0.760563
		0.185324	0.188642	0.189682	0.189859	0.194794	0.186593	1.20946	1.30435	1.32558	1.12605	1.07273	1.13333	0.191083	0.193402	0.194547	0.194638	0.191319	0.193158	0.198858	0.193283	0.196565	0.194454	0.191319	0.19592	0.88601	0.829384	0.807512
		0.177982	0.179467	0.180716	0.183424	0.18412	0.184187	1.2973	1.34783	1.41085	1.2521	1.01818	1.00833	0.182436	0.181954	0.188598	0.186955	0.184878	0.183884	0.181524	0.186435	0.1874	0.187094	0.184878	0.181645	1.02591	0.886256	0.840376
		0.17129	0.17715	0.175398	0.172671	0.172712	0.169739	1.18243	1.5942	1.32558	1.29412	1.17273	1.125	0.175206	0.174865	0.17918	0.17811	0.182753	0.177546	0.178897	0.181589	0.179919	0.18665	0.182753	0.177629	0.694301	0.815166	0.755869
		0.169574	0.164975	0.171236	0.170471	0.169743	0.175426	1.4527	1.54348	1.45736	1.23529	1.34545	1.23333	0.169603	0.172523	0.17153	0.173046	0.175888	0.175405	0.180342	0.174331	0.171485	0.181183	0.175888	0.17437	0.92228	0.881517	0.765258
		0.161015	0.163059	0.160471	0.164231	0.167863	0.166887	1.60135	1.69565	1.36434	1.43697	1.4	0.966667	0.168991	0.168149	0.166067	0.168138	0.171124	0.169861	0.170209	0.16937	0.167877	0.169712	0.171124	0.169092	0.932642	0.663507	0.821596
		0.155678	0.155599	0.151222	0.154211	0.157489	0.157713	1.58108	1.82609	1.82171	1.48739	1.57273	1.33333	0.161858	0.163303	0.162079	0.164375	0.168038	0.1614	0.16721	0.162363	0.167855	0.165156	0.168038	0.162482	0.989637	0.819905	0.751174
		0.147608	0.144803	0.147419	0.147417	0.148844	0.146597	1.75	1.81884	1.94574	1.48739	1.56364	1.43333	0.156705	0.156165	0.158432	0.159709	0.160748	0.153197	0.160863	0.161453	0.15869	0.16039	0.160748	0.156171	0.92228	0.767773	0.821596
		0.141217	0.144763	0.143784	0.145266	0.146495	0.14445	2.01351	2.13768	2.14729	1.70588	1.82727	1.43333	0.150989	0.15062	0.151624	0.155755	0.15963	0.150744	0.156486	0.151168	0.155304	0.157259	0.15963	0.155276	0.725389	0.701422	0.798122
		0.134125	0.134289	0.137014	0.138179	0.140763	0.140619	1.93919	2.28986	2.5814	2.03361	1.98182	1.66667	0.148042	0.146506	0.149339	0.150292	0.150997	0.148344	0.152612	0.148893	0.146959	0.1556	0.150997	0.153096	0.818653	0.687204	0.629108
		0.131594	0.132615	0.135485	0.132379	0.135407	0.129847	2.14865	2.34058	2.46512	2.36134	2	1.775	0.13991	0.141075	0.145205	0.145089	0.148672	0.147135	0.152306	0.147664	0.146715	0.149175	0.148672	0.149447	0.787565	0.616114	0.685446
		0.127196	0.124364	0.125697	0.126709	0.128416	0.125019	2.5473	2.97826	2.84496	1.95798	2.03636	1.65833	0.137254	0.141173	0.137878	0.141274	0.147196	0.143318	0.144492	0.14705	0.142974	0.148661	0.147196	0.146257	0.590674	0.672986	0.737089
		0.120705	0.11977	0.12201	0.122521	0.124995	0.125844	2.56081	2.94203	3.30233	2.06723	1.96364	2.04167	0.135869	0.138588	0.136647	0.140303	0.148716	0.144027	0.151693	0.140497	0.144612	0.149596	0.148716	0.146509	0.683938	0.71564	0.600939
		0.114916	0.116542	0.119338	0.115955	0.122176	0.118491	2.70946	3.21014	2.96124	2.41176	2.61818	2.1	0.129798	0.132929	0.133696	0.135447	0.143126	0.133803	0.142544	0.140042	0.145985	0.144526	0.143126	0.146211	0.683938	0.900474	0.647887
		0.111257	0.106228	0.109023	0.114294	0.114095	0.112289	3.07432	3.61594	3.66667	2.71429	2.51818	2.59167	0.129299	0.133791	0.131119	0.132412	0.144467	0.134995	0.142479	0.142295	0.134208	0.142984	0.144467	0.140634	0.658031	0.668246	0.699531
		0.107736	0.104058	0.105876	0.104893	0.107048	0.104901	3.68919	4.07971	3.97674	3.4958	2.78182	2.875	0.128559	0.130896	0.130503	0.131128	0.143729	0.131144	0.14388	0.144661	0.143594	0.142049	0.143729	0.143113	0.699482	0.658768	0.568075
		0.103551	0.0998661	0.104154	0.102938	0.104548	0.101912	3.96622	4.15217	4.31783	3.23529	3.28182	2.85833	0.129251	0.127335	0.127213	0.128648	0.143863	0.132301	0.141188	0.143159	0.144944	0.144993	0.143863	0.143847	0.689119	0.668246	0.680751
		0.0983385	0.098098	0.100339	0.0968278	0.104247	0.0986651	4.36486	4.69565	4.56589	3.87395	3.77273	3.25833	0.127705	0.128539	0.126094	0.130435	0.144445	0.130176	0.147666	0.140065	0.148707	0.148101	0.144445	0.145132	0.683938	0.677725	0.43662
		0.0923239	0.0947897	0.0920664	0.0965834	0.0929712	0.0924631	4.75676	5.38406	5.14729	4.2437	4.25455	3.625	0.127914	0.129075	0.128218	0.127868	0.148314	0.128467	0.144449	0.144593	0.142133	0.153801	0.148314	0.147175	0.53886	0.57346	0.530516
		0.0877503	0.0876373	0.0909873	0.0895612	0.0935726	0.0882884	5.16892	6.31884	5.89922	4.52941	4.03636	4.15833	0.125016	0.125774	0.125851	0.126186	0.155157	0.125738	0.15154	0.151919	0.147822	0.148848	0.155157	0.151696	0.590674	0.545024	0.478873
		0.0844423	0.083686	0.0883411	0.0822458	0.0873708	0.0870342	5.50676	6.49275	6.25581	5.06723	4.88182	4.18333	0.126417	0.124506	0.125316	0.12844	0.15585	0.129123	0.15642	0.155446	0.153378	0.155039	0.15585	0.15601	0.518135	0.549763	0.492958
		0.0846428	0.0854942	0.0824705	0.0862212	0.0854539	0.0873434	5.80405	6.91304	6.57364	5.47059	5.15455	4.58333	0.125354	0.131059	0.126694	0.131302	0.158981	0.130746	0.155217	0.154627	0.15672	0.15775	0.158981	0.160256	0.668394	0.454976	0.516432
		0.0821367	0.0794803	0.0798628	0.0802092	0.0810938	0.076709	6.55405	7.08696	7.31008	6.22689	5.58182	5.04167	0.125725	0.125287	0.130681	0.133661	0.16247	0.127258	0.160535	0.163978	0.155547	0.159268	0.16247	0.163148	0.57513	0.473934	0.558685
		0.0748691	0.0740021	0.0795674	0.0782378	0.0760383	0.0795093	7.44595	8.05072	7.55814	6.29412	5.94545	5.63333	0.129589	0.126994	0.129903	0.135551	0.1673	0.134062	0.166772	0.164206	0.165287	0.170623	0.1673	0.16939	0.492228	0.417062	0.422535
		0.0732276	0.0717385	0.0749043	0.0724864	0.074065	0.0726545	7.62838	8.63043	8.78295	6.58824	6.37273	6.2	0.133776	0.136084	0.130438	0.130469	0.170968	0.132007	0.17104	0.171828	0.16677	0.178637	0.170968	0.17694	0.642487	0.341232	0.347418
		0.0730396	0.0698768	0.07168	0.0694886	0.0723736	0.0721563	8.4527	8.73913	9.17829	7.65546	7.09091	6.60833	0.137447	0.136279	0.134766	0.138048	0.181434	0.137188	0.182246	0.18061	0.178878	0.184618	0.181434	0.179373	0.310881	0.327014	0.441315
		0.0681904	0.0670372	0.0681088	0.0677778	0.068427	0.0674833	8.47297	9.55797	9.78295	7.93277	7.9	7.075	0.131843	0.137108	0.138154	0.141933	0.191766	0.138138	0.189731	0.18648	0.187644	0.190645	0.191766	0.18993	0.435233	0.478673	0.394366
		0.0662482	0.0649478	0.0643578	0.0652036	0.0669611	0.0678784	9.48649	10.7029	10.7364	8.31092	8.52727	7.13333	0.138751	0.138994	0.137895	0.143702	0.198162	0.145201	0.197391	0.194125	0.196653	0.201439	0.198162	0.19631	0.450777	0.383886	0.2723
		0.0612611	0.0632065	0.0609537	0.0632647	0.0613982	0.0630165	9.72297	10.9783	10.9225	9.23529	8.7	8.14167	0.139492	0.139482	0.141509	0.145731	0.204021	0.149397	0.204657	0.200701	0.199199	0.205832	0.204021	0.203745	0.310881	0.488152	0.352113
		0.061637	0.0599384	0.0609408	0.0603158	0.0588987	0.0598382	10.4662	11.8478	11.969	9.5042	9.45455	8.95	0.145128	0.145693	0.143811	0.15076	0.21726	0.147066	0.207962	0.213556	0.204976	0.213027	0.21726	0.212833	0.393782	0.450237	0.328638
		0.0587299	0.0568711	0.0602985	0.0569106	0.0600451	0.056196	11.1081	12.2536	12.3643	9.94118	10.3636	9.06667	0.151021	0.146019	0.146583	0.153553	0.217931	0.153214	0.218883	0.222156	0.221157	0.221368	0.217931	0.227016	0.300518	0.28436	0.352113
		0.0549332	0.0569783	0.0564576	0.0557864	0.0553279	0.0570894	11.1622	13	13.062	11.1261	11.1545	9.825	0.150683	0.151401	0.151884	0.154853	0.232333	0.15615	0.227113	0.22673	0.230012	0.234405	0.232333	0.234406	0.331606	0.383886	0.352113
		0.054833	0.0525717	0.0528222	0.0543526	0.0557602	0.0549418	12.223	13.6304	13.2403	11.8655	10.9	10.4917	0.157349	0.150604	0.154834	0.159519	0.237812	0.157997	0.233722	0.23888	0.233133	0.244264	0.237812	0.238835	0.533679	0.327014	0.29108
		0.0539934	0.05	0.0543124	0.0545807	0.0516444	0.0509733	12.4054	13.7464	13.4884	12.7143	11.7636	10.9	0.158573	0.155937	0.158351	0.160299	0.24924	0.164387	0.247642	0.2369	0.251483	0.250736	0.24924	0.242163	0.398964	0.364929	0.319249
		0.0488184	0.0502009	0.0511394	0.0528211	0.0498403	0.0500283	12.3514	14.6449	13.9302	12.8487	11.9	11.3167	0.159458	0.155856	0.156584	0.161617	0.25322	0.163765	0.253376	0.248094	0.249911	0.253283	0.25322	0.256575	0.316062	0.407583	0.384977
		0.0498835	0.0478168	0.0472857	0.0488782	0.0514941	0.0510248	13.5405	14.6377	14.8915	13.2353	12.7636	11.35	0.163951	0.157108	0.160183	0.170444	0.257514	0.16715	0.261627	0.262019	0.259939	0.273655	0.257514	0.264676	0.357513	0.412322	0.309859
		0.0480791	0.0477364	0.0468489	0.0491226	0.0468897	0.0498394	13.4662	15.0652	14.9457	14.1597	13.1182	12.275	0.165448	0.161856	0.170265	0.165987	0.267846	0.170431	0.260555	0.258356	0.26627	0.271553	0.267846	0.268486	0.367876	0.464455	0.276995
		0.0446583	0.0458344	0.0466048	0.0435016	0.0466266	0.0464377	14.527	15.9928	15.7984	14.395	13.3273	12.05	0.166946	0.16306	0.167623	0.174156	0.274555	0.168877	0.278195	0.273532	0.275921	0.278258	0.274555	0.285032	0.331606	0.246445	0.220657
		0.0448713	0.0429949	0.0442926	0.0456849	0.0417027	0.0442902	14.8784	16.1812	16.4264	14.7059	13.9909	12.625	0.16577	0.170718	0.166424	0.173549	0.28482	0.178945	0.279727	0.287502	0.277515	0.286061	0.28482	0.288635	0.440415	0.450237	0.389671
		0.0438564	0.0439593	0.0447036	0.043909	0.0421161	0.0424863	14.5946	16.3333	16.5969	14.7899	13.9909	12.7083	0.167686	0.169547	0.171222	0.175058	0.288398	0.179118	0.282681	0.283975	0.280392	0.292627	0.288398	0.288108	0.34715	0.379147	0.258216
		0.0396837	0.0411867	0.0419932	0.0409274	0.0430746	0.0409573	15.5608	16.5072	16.2171	15.7395	14.9273	13.3167	0.177654	0.17023	0.171594	0.177989	0.287951	0.178842	0.294128	0.291097	0.289247	0.295173	0.287951	0.296943	0.212435	0.308057	0.234742
		0.0397213	0.0393383	0.0403617	0.040683	0.0402556	0.0382085	15.2365	17.0362	16.6899	16.042	15.0909	13.3417	0.172195	0.166247	0.174593	0.177572	0.295867	0.178686	0.291852	0.292439	0.29529	0.308724	0.295867	0.294166	0.274611	0.293839	0.2723
		0.0391449	0.0361238	0.0378696	0.0374081	0.0387709	0.0385864	15.5541	17.2029	17.6744	16.5378	15.5182	13.0083	0.172614	0.163677	0.172567	0.173514	0.299132	0.177011	0.298965	0.293531	0.29903	0.301855	0.299132	0.312755	0.290155	0.322275	0.276995
		0.0368143	0.0362577	0.0350179	0.036512	0.038395	0.0370059	15.0203	17.0797	17.3566	16.0168	15.6455	13.5917	0.175448	0.169596	0.169536	0.172855	0.304634	0.179895	0.305596	0.302496	0.306756	0.307883	0.304634	0.303644	0.284974	0.35545	0.2723
		0.0371526	0.0355612	0.0340287	0.0376037	0.0354445	0.0358204	15.2635	17.4203	17.7519	16.1765	14.8636	14.0917	0.169989	0.174296	0.171481	0.17674	0.30318	0.181501	0.300431	0.299038	0.302794	0.31078	0.30318	0.314729	0.290155	0.232227	0.295775
		0.0355111	0.0369006	0.034504	0.0352575	0.0354257	0.0333809	15.6892	17.2681	16.9147	15.6218	14.9818	13.0583	0.165658	0.168263	0.167542	0.178526	0.297746	0.177909	0.301744	0.298537	0.30089	0.315429	0.297746	0.305411	0.279793	0.393365	0.394366
		0.0331679	0.0330163	0.0336433	0.0348176	0.0337155	0.0339993	15.6554	17.2609	17.3643	15.9328	15.9182	13.9167	0.166463	0.166409	0.170395	0.172786	0.312863	0.173643	0.29647	0.302018	0.301642	0.306528	0.312863	0.309359	0.38342	0.374408	0.309859
		0.0318773	0.0333646	0.0332451	0.0316242	0.0351062	0.0346178	15.6081	17.1304	16.0543	15.7227	15.5273	13.6583	0.170617	0.161417	0.171351	0.169265	0.310828	0.173903	0.294916	0.294828	0.304077	0.304682	0.310828	0.310529	0.19171	0.298578	0.328638
		0.0337819	0.0314626	0.0300337	0.0307444	0.0326067	0.0323157	15.25	17.1667	16.2868	16.3277	15.3455	13.5833	0.16635	0.157872	0.160491	0.169092	0.304321	0.170673	0.292399	0.301222	0.298189	0.314261	0.304321	0.308326	0.321244	0.293839	0.356808
		0.0311756	0.0293732	0.0303676	0.0314124	0.0306709	0.0291717	14.7095	17.1667	16.1395	15.8824	15.8909	13.8083	0.162969	0.163515	0.165094	0.170965	0.292803	0.17297	0.301241	0.293463	0.298831	0.304565	0.292803	0.302703	0.222798	0.251185	0.295775
		0.0280681	0.0290517	0.0272461	0.0284471	0.0288855	0.0300995	14.1014	16.8623	16.6357	15.7983	14.4091	13.55	0.158718	0.159807	0.160475	0.164704	0.300944	0.166788	0.283798	0.294555	0.287365	0.306458	0.300944	0.301579	0.316062	0.241706	0.305164
		0.0268777	0.0256898	0.0266809	0.0294899	0.0271941	0.0296184	14.75	16.1884	16.155	15.8151	14.9182	13.4	0.163436	0.14932	0.154412	0.160767	0.28804	0.164387	0.283229	0.280949	0.287321	0.299799	0.28804	0.303369	0.393782	0.303318	0.201878
		0.0272411	0.0276319	0.02767	0.0258566	0.0290171	0.0268009	14.1757	15.8188	16.3178	15.7311	14.8455	13.2667	0.156318	0.154702	0.157897	0.163421	0.284596	0.1619	0.28104	0.286251	0.283713	0.29793	0.284596	0.292445	0.310881	0.222749	0.206573
		0.0238453	0.0256496	0.0268993	0.0263291	0.0261229	0.0249626	14.1757	15.2391	15.4186	15.3361	15.1364	13.5667	0.149958	0.141238	0.151397	0.154819	0.288152	0.152558	0.277976	0.281382	0.277205	0.291809	0.288152	0.290517	0.409326	0.227488	0.211268
		0.0258878	0.0255023	0.025589	0.0237711	0.0263484	0.0251516	13.6284	15.1014	14.7442	14.7983	13.4818	12.0833	0.147285	0.145433	0.14762	0.153362	0.279229	0.150796	0.272745	0.271848	0.265251	0.281529	0.279229	0.280236	0.196891	0.255924	0.244131
		0.0240333	0.0234798	0.0237649	0.0246183	0.02539	0.022231	13.4392	14.558	15.0155	14.479	14.0545	12.9167	0.140136	0.134214	0.148658	0.14665	0.267443	0.149518	0.272833	0.258993	0.264897	0.268889	0.267443	0.276105	0.186528	0.322275	0.305164
		0.0244718	0.0248995	0.0237135	0.0238852	0.0226837	0.0238116	12.2905	13.8478	15.0233	14.1849	13.5545	12.2917	0.139653	0.137384	0.138819	0.14065	0.271648	0.143543	0.254405	0.266274	0.258456	0.270642	0.271648	0.271997	0.217617	0.265403	0.234742
		0.0229431	0.0228904	0.0233923	0.0249116	0.0242812	0.0216984	13	13.9493	14.1008	14	13.6273	12.1917	0.133904	0.134604	0.141834	0.140285	0.257067	0.140728	0.258913	0.259357	0.260669	0.272394	0.257067	0.265663	0.253886	0.203791	0.220657
		0.0225672	0.0218725	0.0215811	0.020594	0.0214809	0.0222825	12.2973	13.9058	13.8992	13.6303	13.5091	11.7167	0.1326	0.126197	0.133032	0.135811	0.253824	0.142541	0.243133	0.242748	0.245462	0.252535	0.253824	0.254142	0.259067	0.2891	0.187793
		0.0203619	0.021109	0.0201552	0.0210991	0.0216689	0.0216125	11.9459	13.471	14.0853	13.0588	12.8636	11.5	0.127367	0.123953	0.126694	0.131874	0.24092	0.133993	0.236742	0.24384	0.241898	0.251343	0.24092	0.250884	0.284974	0.274882	0.347418
		0.0200611	0.0215778	0.0191789	0.0190136	0.0212178	0.0203927	11.3041	12.6739	13.3256	12.6975	12.5091	10.7167	0.124147	0.120539	0.125024	0.128753	0.236962	0.13104	0.232891	0.229119	0.236763	0.236975	0.236962	0.247028	0.316062	0.203791	0.169014
		0.0182442	0.0221806	0.0187935	0.0201704	0.0203345	0.0182796	11.5203	12.471	12.7829	12.0924	12.0909	10.4167	0.118656	0.120604	0.121701	0.120723	0.230387	0.124443	0.232891	0.229847	0.235103	0.232162	0.230387	0.236701	0.243523	0.28436	0.323944
		0.0196602	0.0186713	0.0204763	0.0195676	0.0194888	0.0194478	10.5203	11.6957	11.9147	12.2437	11.9182	10.3	0.120008	0.116116	0.118281	0.12218	0.229224	0.123908	0.222101	0.215331	0.223481	0.231812	0.229224	0.224193	0.243523	0.298578	0.234742
		0.0178433	0.0169033	0.016751	0.0183456	0.0179853	0.0174206	10.3919	12.3623	11.8605	11.2689	11.5091	10.0333	0.113101	0.113465	0.111619	0.119214	0.219854	0.120816	0.210129	0.211395	0.214384	0.223494	0.219854	0.2202	0.300518	0.236967	0.230047
		0.0171666	0.0177605	0.0168024	0.0178243	0.0171772	0.0171285	10.1959	11.4928	11.6434	12.2689	9.96364	9.93333	0.110251	0.106929	0.108345	0.107126	0.208359	0.113045	0.200827	0.204751	0.200593	0.216041	0.208359	0.215909	0.181347	0.35545	0.356808
		0.0155502	0.0151889	0.0170336	0.0162113	0.0172148	0.0163554	9.22973	10.9348	10.7907	11.0252	10.5273	9.3	0.103504	0.103042	0.101229	0.106172	0.203372	0.111646	0.197282	0.191827	0.200881	0.205364	0.203372	0.204227	0.305699	0.21327	0.169014
		0.0178057	0.0156978	0.0157876	0.0153478	0.0176095	0.0151356	9.64189	10.3551	10.8837	10.3697	10	9.29167	0.102699	0.100603	0.101602	0.100779	0.193711	0.106794	0.193386	0.195081	0.197981	0.195598	0.193711	0.198651	0.253886	0.298578	0.15493
		0.0157883	0.0149879	0.016173	0.0153152	0.0183988	0.0159775	9.09459	10.4783	10.2636	10.2185	9.75455	8.93333	0.0983028	0.0980504	0.0991052	0.098368	0.191296	0.102908	0.190256	0.193488	0.180428	0.191393	0.191296	0.19328	0.170984	0.161137	0.239437
		0.0142095	0.0146799	0.0151967	0.0149567	0.0153167	0.0147233	8.82432	10.2826	9.43411	9.57143	9.43636	8.46667	0.096274	0.0938714	0.0956364	0.0961655	0.184319	0.100473	0.1787	0.182499	0.179852	0.183753	0.184319	0.186717	0.176166	0.156398	0.178404
		0.0141719	0.0145727	0.014169	0.0150056	0.0138696	0.0154449	8.96622	9.42029	9.65116	8.77311	9.06364	8.49167	0.0884484	0.0855949	0.0927025	0.094015	0.17884	0.0953096	0.172375	0.178085	0.175182	0.180949	0.17884	0.184353	0.207254	0.109005	0.183099
		0.0141217	0.014412	0.0149911	0.0150219	0.014377	0.0142251	8.22973	9.05797	9.15504	9.15126	8.52727	7.81667	0.0873857	0.0862778	0.0870453	0.0903557	0.16853	0.0892826	0.162461	0.163227	0.164756	0.177795	0.16853	0.173727	0.26943	0.132701	0.178404
		0.0127559	0.0137423	0.0130514	0.0127735	0.0132118	0.0135207	7.91892	8.64493	9.41085	8.7563	8.22727	8.34167	0.0893823	0.0813834	0.0856027	0.0894365	0.163185	0.0891272	0.162154	0.160429	0.159598	0.169361	0.163185	0.163997	0.181347	0.194313	0.183099
		0.0120292	0.0134074	0.0128716	0.0124477	0.0130802	0.0117683	7.55405	8.42029	9.08527	8.31092	8.20909	7.225	0.0795762	0.0824404	0.0830091	0.0842857	0.160189	0.0868476	0.153247	0.153535	0.154706	0.157937	0.160189	0.161404	0.165803	0.161137	0.244131
		0.0134451	0.0111974	0.0124862	0.0134415	0.0122909	0.0115278	7.2973	8.74638	8.08527	8.19328	7.44545	7.475	0.0753253	0.0745053	0.0783246	0.0836441	0.152272	0.0818913	0.147797	0.156128	0.146715	0.152913	0.152272	0.155896	0.259067	0.241706	0.244131
		0.0122422	0.0122957	0.0115613	0.0110954	0.0109378	0.0128679	7.66892	8.44928	7.71318	7.58824	7.49091	7.025	0.0748261	0.0746028	0.0793782	0.074938	0.152697	0.0787656	0.151583	0.151464	0.140761	0.153708	0.152697	0.148781	0.233161	0.279621	0.201878
		0.011741	0.011251	0.0117668	0.0110302	0.0107687	0.0118027	6.93919	7.89855	7.82171	7.05882	7.65455	6.65	0.0718472	0.068928	0.0749692	0.0742096	0.143774	0.0728249	0.132586	0.143501	0.136245	0.143615	0.143774	0.14745	0.124352	0.165877	0.15493
		0.01134	0.0101661	0.0102639	0.0108021	0.00952828	0.00996444	6.98649	7.1087	7.51938	7.80672	7.20909	6.4	0.0753253	0.0738061	0.0715004	0.0721805	0.142119	0.0786447	0.132761	0.140907	0.139521	0.144129	0.142119	0.14605	0.233161	0.156398	0.126761
		0.0108889	0.0105813	0.0110731	0.0109487	0.0119338	0.0097411	6.27027	7.15217	7.28682	6.89916	7.07273	6.34167	0.0687234	0.0697735	0.0706575	0.0679315	0.132257	0.0719442	0.129106	0.13242	0.127612	0.131232	0.132257	0.128655	0.357513	0.113744	0.239437
		0.00879633	0.00954996	0.0105465	0.00928687	0.0109002	0.00881337	6.42568	7.16667	7.2093	6.86555	6.94545	6.025	0.0681921	0.0625701	0.0671076	0.0681743	0.126196	0.0691984	0.122913	0.122819	0.126195	0.128615	0.126196	0.128402	0.0880829	0.270142	0.164319
		0.010325	0.00995178	0.00998125	0.0107695	0.0105055	0.0102737	6.35135	6.91304	7.17829	6.52101	6.49091	5.79167	0.0655513	0.0649767	0.0660864	0.0647925	0.119465	0.0671951	0.123504	0.12027	0.118492	0.127961	0.119465	0.127851	0.26943	0.199052	0.0751174
		0.0100995	0.010434	0.0101097	0.00923799	0.0108062	0.00963802	5.59459	6.55797	7.06202	6.28571	6.26364	5.8	0.0629911	0.0640661	0.0655352	0.0711399	0.116088	0.0663834	0.120242	0.120179	0.12044	0.124994	0.116088	0.126084	0.160622	0.156398	0.173709
		0.00914718	0.00928208	0.00865812	0.00949867	0.0105243	0.009827	6.02703	6.62319	6.51938	6.31933	6.32727	5.59167	0.0629589	0.0597083	0.0626337	0.0612719	0.1162	0.066418	0.115997	0.113831	0.113445	0.112191	0.1162	0.118718	0.253886	0.146919	0.225352
		0.00900935	0.0106885	0.00804152	0.00866774	0.00954708	0.00907107	5.47297	6.25362	6.57364	6.23529	5.53636	5.35833	0.0600122	0.0561147	0.059635	0.0660585	0.109267	0.061928	0.113414	0.10539	0.109815	0.118289	0.109267	0.115849	0.176166	0.151659	0.173709
		0.00872115	0.00782213	0.00751484	0.00754354	0.00757376	0.0097411	6.06081	5.94203	6.51163	5.71429	5.57273	5.01667	0.0581605	0.0569765	0.0568955	0.0582716	0.115104	0.0598902	0.112736	0.106141	0.11039	0.114411	0.115104	0.112315	0.196891	0.14218	0.150235
		0.00887151	0.00791589	0.00869666	0.00847223	0.00965984	0.00810899	5.72297	5.81159	6.35659	6.16807	5.17273	5.19167	0.0528307	0.0523748	0.056312	0.0585491	0.105018	0.0622561	0.108074	0.101295	0.110213	0.108757	0.105018	0.112452	0.165803	0.21327	0.169014
		0.00840789	0.00602732	0.00842689	0.0089936	0.00843826	0.00766231	5.5	6.01449	5.87597	5.78151	5.29091	5.3	0.0571461	0.0540984	0.0557609	0.0582196	0.102469	0.0618761	0.0994507	0.100589	0.101979	0.10878	0.102469	0.107312	0.165803	0.127962	0.103286
		0.00761847	0.00771497	0.00736069	0.00865145	0.0083255	0.00766231	4.83108	5.82609	5.76744	5.79832	5.04545	5.225	0.0542799	0.052635	0.0538806	0.0537278	0.106047	0.0556592	0.101355	0.0986326	0.0989906	0.110602	0.106047	0.100725	0.119171	0.0853081	0.164319
		0.00716738	0.00728636	0.00727077	0.00770647	0.00845706	0.00807463	4.80405	5.86232	5.75194	5.82353	5.46364	5.11667	0.0514943	0.0526187	0.0558419	0.0528954	0.103654	0.054433	0.0985752	0.0989739	0.0975075	0.101	0.103654	0.095355	0.139896	0.165877	0.150235
		0.00603965	0.00632199	0.00751484	0.00578393	0.00620184	0.00785129	4.75	5.21739	5.42636	5.57983	5.33636	4.83333	0.054924	0.0497081	0.0533132	0.050901	0.0956481	0.0558319	0.0954455	0.095652	0.0962237	0.0995981	0.0956481	0.105545	0.233161	0.2891	0.112676
		0.00635291	0.00693812	0.00634586	0.00795086	0.00644616	0.00762795	5.25	5.38406	5.85271	5.36134	5.15455	4.43333	0.0515748	0.0469276	0.0499254	0.0524965	0.0955363	0.0538113	0.0939353	0.0955155	0.0940986	0.0943647	0.0955363	0.103525	0.15544	0.0616114	0.0657277
		0.00656592	0.0069783	0.00585772	0.00612607	0.00595753	0.00690639	4.60811	5.46377	5.10853	5.15966	4.26364	4.2	0.0503993	0.0510415	0.0475913	0.0481781	0.097549	0.0564363	0.0930161	0.0897135	0.0945856	0.0967945	0.097549	0.0960665	0.181347	0.203791	0.15493
		0.00697943	0.00672381	0.00782314	0.00573505	0.00550648	0.00678613	4.67568	5.13768	5.31008	5.09244	4.81818	4.85	0.0441678	0.0501309	0.0514653	0.0493921	0.0954915	0.0493386	0.0889891	0.0892812	0.0900257	0.0928929	0.0954915	0.0929453	0.222798	0.028436	0.258216
		0.00644062	0.00636218	0.00623025	0.00604461	0.00687841	0.00649406	5.19595	5.62319	4.7907	4.93277	4.71818	4.1	0.0477103	0.0488463	0.0490987	0.0486637	0.0934788	0.0501675	0.0891423	0.0879388	0.0906233	0.0928929	0.0934788	0.0933125	0.176166	0.246445	0.131455
		0.00627772	0.0069783	0.00629448	0.00746208	0.00721669	0.0064597	4.52703	5.07971	5.5814	5.13445	4.52727	4.51667	0.0476781	0.0461959	0.046408	0.0479527	0.0880445	0.0498049	0.0884419	0.0847762	0.0878785	0.0956965	0.0880445	0.0928306	0.108808	0.170616	0.183099
		0.00625266	0.00565229	0.00642294	0.00643564	0.00620184	0.00625354	4.68243	4.98551	4.86047	4.7563	4.41818	3.91667	0.0447958	0.0435292	0.0466835	0.0468081	0.0875526	0.047439	0.0895581	0.0847535	0.082079	0.0905799	0.0875526	0.0924175	0.176166	0.0853081	0.0751174
		0.00548831	0.00601393	0.00599902	0.00580022	0.00513061	0.00676895	4.60135	4.8913	4.87597	4.42857	4.8	3.875	0.0481773	0.0466186	0.0465214	0.0470856	0.0896771	0.0475598	0.0822263	0.0817729	0.0852665	0.0848558	0.0896771	0.0844311	0.160622	0.246445	0.107981
		0.00563867	0.00610769	0.00558796	0.00529514	0.00614546	0.00572096	3.9527	5.05072	4.89147	4.55462	4.51818	4.28333	0.0435399	0.0441145	0.0414965	0.0457328	0.0845782	0.0454012	0.0777834	0.0860276	0.0841376	0.0879865	0.0845782	0.0913389	0.134715	0.170616	0.131455
		0.00553843	0.00425931	0.0056008	0.00487153	0.00511182	0.00498222	4.48649	4.19565	4.51938	4.84874	4.44545	4.16667	0.0441034	0.0448788	0.0404428	0.0472243	0.0845559	0.0468518	0.0805629	0.0831835	0.0837613	0.0874258	0.0845559	0.0805756	0.129534	0.056872	0.173709
		0.00431045	0.00542459	0.0048172	0.00581651	0.00584477	0.00498222	4.43919	4.7029	4.78295	4.72269	4.6	3.69167	0.0429441	0.0423096	0.0429067	0.0404606	0.0808212	0.0413947	0.0804535	0.0782917	0.0804409	0.0800196	0.0808212	0.0849819	0.243523	0.113744	0.239437
		0.00447335	0.00436646	0.00453459	0.0051648	0.00535614	0.00523992	4.06757	4.36957	4.93023	4.42017	4.36364	3.775	0.0436526	0.0418056	0.0446411	0.0435303	0.0791887	0.0413256	0.0820949	0.0826375	0.0781831	0.0837344	0.0791887	0.0818378	0.129534	0.146919	0.126761
		0.00576398	0.0047281	0.00526681	0.00400802	0.0046044	0.0049994	4.08108	4.55797	4.57364	4.47059	4.63636	4.14167	0.0395466	0.0394153	0.04208	0.0432875	0.0807541	0.0493213	0.0800595	0.0800437	0.0775412	0.078244	0.0807541	0.0814247	0.165803	0.170616	0.192488
		0.00548831	0.00519689	0.00567788	0.00534402	0.00464198	0.00467298	4.47973	4.6087	4.6124	4.54622	4.10909	3.36667	0.0385482	0.0383909	0.0393568	0.0414838	0.078965	0.0427762	0.0771049	0.0764033	0.0724721	0.0820522	0.078965	0.078579	0.0829016	0.175355	0.00469484
		0.00419768	0.00499598	0.00516404	0.00448051	0.00513061	0.00536018	4.62838	4.97826	4.03101	4.0084	3.81818	3.70833	0.0366965	0.0392364	0.0420152	0.0394027	0.075946	0.0420509	0.0733624	0.080294	0.0728263	0.0812579	0.075946	0.0813788	0.0932642	0.109005	0.0704225
		0.0036714	0.00439325	0.00413637	0.00444792	0.00428491	0.00498222	3.95946	4.14493	4.27907	4.15126	3.87273	3.85	0.0391279	0.0358055	0.0415289	0.0415879	0.0739556	0.0416364	0.0744786	0.0762895	0.0760581	0.0771693	0.0739556	0.0801166	0.129534	0.189573	0.13615
		0.00384683	0.00463434	0.00416206	0.00435016	0.00400301	0.00513684	3.53378	4.57246	3.84496	4.36134	4.14545	3.18333	0.0411407	0.0372526	0.0352072	0.0443974	0.0767511	0.0416192	0.0750695	0.0717162	0.0701257	0.075417	0.0767511	0.072658	0.0621762	0.146919	0.164319
		0.00462371	0.00400482	0.00396938	0.00464343	0.00419094	0.0049994	3.83784	4.45652	4.51163	3.84034	3.60909	3.875	0.0364389	0.0370738	0.0391785	0.0394894	0.0740004	0.0397714	0.0729028	0.0708061	0.0728484	0.0765385	0.0740004	0.0777757	0.124352	0.123223	0.117371
		0.00389695	0.00416555	0.00457313	0.00454568	0.00409697	0.0043981	3.35811	3.99275	3.81395	4.03361	4.21818	3.51667	0.0349575	0.0331225	0.0363742	0.0398536	0.070288	0.0378199	0.0739971	0.0688722	0.0691739	0.0706275	0.070288	0.0727957	0.26943	0.0473934	0.122066
		0.00358369	0.00408519	0.00399507	0.00255796	0.00407818	0.00293779	3.55405	4.13043	4.12403	3.91597	3.83636	3.125	0.0367126	0.036212	0.0372334	0.0389171	0.0701762	0.0352468	0.0702983	0.0712157	0.0717195	0.0738517	0.0701762	0.0709138	0.243523	0.0805687	0.244131
		0.00472396	0.003603	0.00431621	0.00474119	0.00370231	0.00415758	3.52703	3.91304	3.90698	4.13445	3.3	2.925	0.0371474	0.0368624	0.0402807	0.0381887	0.0655246	0.0372328	0.0681972	0.0642989	0.0647468	0.0736181	0.0655246	0.0723826	0.181347	0.151659	0.150235
		0.00310754	0.00356282	0.00384092	0.00361699	0.00426612	0.00426066	3.76351	4	3.65891	3.31933	3.13636	3.04167	0.0380008	0.0323908	0.0372496	0.0387437	0.0683424	0.0367492	0.0666433	0.0675753	0.0687533	0.0687818	0.0683424	0.0649011	0.124352	0.118483	0.103286
		0.00388442	0.003161	0.00335277	0.0042687	0.00340162	0.00353909	3.21622	4.07971	3.56589	3.62185	3.30909	3.05	0.0337176	0.0348949	0.0351585	0.0349456	0.064809	0.0387697	0.0611499	0.0679393	0.0613821	0.0717723	0.064809	0.068114	0.11399	0.109005	0.183099
		0.00343333	0.0033887	0.00408499	0.00389397	0.00385266	0.00384833	3.52027	3.87681	3.51938	3.78151	3.05455	2.88333	0.0368736	0.0308948	0.0317059	0.0331246	0.0654799	0.0363175	0.0620472	0.0646402	0.0662299	0.0738984	0.0654799	0.0688025	0.253886	0.0758294	0.103286
		0.00347092	0.00412537	0.00390515	0.0033726	0.00420974	0.00379679	2.9527	3.65217	3.89922	3.45378	3.20909	2.80833	0.0346838	0.0310249	0.0347857	0.0327431	0.0696842	0.034556	0.0629008	0.060613	0.0632858	0.0676137	0.0696842	0.0621013	0.145078	0.0379147	0.0751174
		0.0031326	0.00312081	0.00385376	0.00281865	0.00308213	0.00293779	2.91892	3.62319	3.30233	3.67227	3.50909	3.24167	0.0312701	0.0311712	0.0332134	0.0339571	0.0579658	0.032121	0.0662713	0.0615686	0.0619798	0.0618195	0.0579658	0.0680681	0.0259067	0.232227	0.15493
		0.00319525	0.00346906	0.00384092	0.00356811	0.00291299	0.00305805	3.40541	3.77536	3.55814	3.81513	2.61818	3.15	0.0298209	0.0299029	0.0313007	0.0346508	0.0634896	0.0307222	0.0600775	0.0594298	0.0599433	0.0646231	0.0634896	0.0626291	0.0880829	0.0853081	0.0751174
		0.00408491	0.00340209	0.003417	0.00374733	0.00270626	0.00371089	3.05405	3.56522	3.06977	3.42857	2.90909	3.00833	0.0308515	0.0334152	0.0306523	0.0327951	0.0549691	0.0284772	0.0554595	0.0640258	0.0553391	0.0605112	0.0549691	0.0573048	0.160622	0.151659	0.0328638
		0.00334561	0.00361639	0.00287748	0.0036007	0.00246194	0.00302369	2.90541	3.36957	3.42636	3.41176	2.83636	2.375	0.0313345	0.0289923	0.0283991	0.030055	0.0586815	0.0312576	0.0605152	0.0594753	0.0562245	0.0619597	0.0586815	0.0597375	0.15544	0.0853081	0
		0.00312007	0.00353603	0.00273617	0.00327484	0.00216125	0.00312677	3.21622	3.65217	3.06202	2.84034	3.4	2.95	0.0280658	0.0283257	0.0287395	0.0306446	0.0630199	0.0331226	0.0521766	0.0588155	0.0519966	0.0573805	0.0630199	0.0575573	0.0466321	0.146919	0.0751174
		0.00286946	0.00255826	0.00300593	0.00285123	0.00272505	0.00278317	2.93243	3.64493	2.67442	2.77311	3.12727	2.925	0.0261497	0.0262281	0.0286423	0.0296041	0.0585249	0.029237	0.0548248	0.0558804	0.0526164	0.0598103	0.0585249	0.0575802	0.0673575	0.0995261	0.00938967
		0.00317019	0.00255826	0.00260771	0.00345406	0.00193573	0.00231931	2.38514	3.42029	3.00775	3.09244	3.18182	2.59167	0.0263751	0.0243744	0.0281722	0.0266038	0.0549244	0.0289089	0.0546497	0.0549248	0.0558482	0.0512827	0.0549244	0.0544591	0.145078	0	0.0234742
		0.00368393	0.00294669	0.00231226	0.0027046	0.00296937	0.00278317	2.89865	3.00725	2.96124	2.77311	2.89091	2.8	0.0280819	0.0252199	0.026843	0.0278004	0.0532472	0.0291334	0.048259	0.0526495	0.0481229	0.0548572	0.0532472	0.0498233	0.124352	0.0758294	0.173709
		0.00278175	0.00192874	0.00259487	0.00329114	0.00383387	0.00264573	2.43243	3.21739	2.57364	2.82353	2.92727	2.64167	0.0235251	0.0246345	0.0278156	0.0277657	0.0483496	0.0268021	0.0540588	0.0511024	0.049451	0.0511892	0.0483496	0.0538624	0.139896	0.0663507	0.15493
		0.00270656	0.00287972	0.00220949	0.00273718	0.00221763	0.00309241	2.63514	2.84058	2.94574	2.89916	2.95455	2.69167	0.0262785	0.0244557	0.0270538	0.0257366	0.0472761	0.0280973	0.0544309	0.0490774	0.0502701	0.049507	0.0472761	0.0516363	0.0880829	0.014218	0.0657277
		0.0033832	0.00250469	0.0024921	0.00250908	0.0022928	0.00257701	2.26351	2.78261	2.60465	2.85714	2.64545	2.01667	0.0237827	0.0235126	0.0223368	0.0220947	0.0494454	0.0268711	0.0443195	0.0477805	0.0459536	0.0539928	0.0494454	0.0514527	0.129534	0.21327	0.0328638
		0.00202992	0.00239754	0.00256918	0.00210176	0.00283781	0.00295497	2.56757	2.7029	2.63566	2.36134	2.59091	2.33333	0.024942	0.0247646	0.0257246	0.0248695	0.0503176	0.0234	0.0444727	0.0444814	0.0461528	0.0480585	0.0503176	0.0453252	0.160622	0.109005	0.0985915
		0.00233065	0.00234396	0.00173419	0.00197142	0.00214245	0.00199289	2.25676	2.48551	3.11628	2.2437	2.29091	2.68333	0.0239276	0.0217565	0.0252383	0.0227363	0.047388	0.024039	0.0456326	0.0442993	0.0491854	0.0482454	0.047388	0.0451186	0.124352	0.123223	0.117371
		0.00233065	0.00242432	0.00277471	0.00242762	0.00195452	0.00264573	2.50676	2.84783	2.34109	2.78992	2.27273	2.075	0.0253607	0.0227483	0.0218181	0.0225456	0.0467171	0.024557	0.0437285	0.0401584	0.0463963	0.0464698	0.0467171	0.0464268	0.0777202	0.0616114	0.084507
		0.00219282	0.00250469	0.00237649	0.00229728	0.00161624	0.00249111	2.44595	2.24638	2.37984	2.34454	2.41818	2.08333	0.0198377	0.0231548	0.0234228	0.0208807	0.0457778	0.0230201	0.0420871	0.045983	0.0484328	0.0413298	0.0457778	0.0421123	0.0725389	0.056872	0.0892019
		0.00225547	0.00166086	0.00196542	0.00187367	0.00197331	0.00221623	2.2973	2.25362	2.26357	2.76471	3.08182	2.23333	0.0197733	0.019171	0.021348	0.0210021	0.0409473	0.0231755	0.0433565	0.0402494	0.0389366	0.0421943	0.0409473	0.0421352	0.00518135	0.00947867	0.131455
		0.00235571	0.00230378	0.00237649	0.00184108	0.00180417	0.00242239	2.2027	2.39855	2.55814	2.42017	2.56364	1.85833	0.0204818	0.0199353	0.0186896	0.0223548	0.0388899	0.022312	0.0404456	0.039453	0.0414379	0.0415635	0.0388899	0.0457153	0.0880829	0.0236967	0.0328638
		0.00155377	0.00162068	0.00206819	0.00249279	0.00193573	0.00259419	2.01351	2.51449	2.4186	2.43697	1.96364	2.03333	0.0199021	0.0187971	0.0199378	0.0193025	0.0373021	0.0218803	0.0409709	0.0380196	0.0384939	0.039928	0.0373021	0.0401386	0.176166	0.203791	0.117371

[truncated: 82 more sheets: Fig3e, Fig3f,g, Fig4a,b, Fig4c,d, Fig4e, Fig4f, Fig4g,h, Fig4i,j, Fig4k, Fig5a-c, Fig5d, Fig5e,f, Fig5g, Fig5h,i, Fig6a,b, Fig6c,d, Fig6e,f, FigS1a, FigS1b, FigS1c …]
